# Supplementary material for: Revealing the structures of megadalton-scale DNA complexes with nucleotide resolution
Source: Nat Commun. 2020 Dec 4;11:6229. doi: 10.1038/s41467-020-20020-7 (PMC7718922; doi:10.1038/s41467-020-20020-7)
Supplement: Supplementary file 7 — Supplementary Data 1 [file 41467_2020_20020_MOESM7_ESM.xlsx]

## Sheet: TwistTower_native
Name	Sequence
Oligo_1	CACGACGTCGTTTTAAAACGAGGCGCAGACGG
Oligo_2	CGGAAACATCCCGGAATTTGTGAGGGATCCCCATGCGGCGAAAGAAAC
Oligo_3	TGATGATAAATGCCGGGAAAGGGGCTCTTCGCTATTACGCCAAGAGAA
Oligo_4	ACAGATGAGACGGCCAGTGCCAAGCAGCTGGC
Oligo_5	TTAGGATTAGCGGGGTGCCTTGATGAATGGAA
Oligo_6	GAACCGCCCCCCCTGCCTCATTTGCCGCCAGCCGGCCAGAGGGTTACC
Oligo_7	ATGGCTTTTAACGGGGTCAGTGCCATGACCAT
Oligo_8	TAAAGCCAATTCACAACCACCCTCAGAGCCGC
Oligo_9	GCTTTGAGTAAACGGGTAAAATACCGCCAAAACATTCAAC
Oligo_10	CACCATCAAAATATCGTGACTATTATTATACCAAGCGCGA
Oligo_11	CGGATAAGTGCCGTCGTTGACAGGCCAGTAAGGGTGGAGC
Oligo_12	TACCTTTAGGGTAACGCGCAACTGTTGGGAAG
Oligo_13	CCACCACCGCAGGTCAGACGATTGTTTGCTCAAGTTAATGCTCAAATG
Oligo_14	TCTTTGACGTTTCCATGACTAAAGACTTTTTCTCAGAGCAGATGGCTTTGCGAACG
Oligo_15	TACACTAAAACACTCAGAATACCAGGAATTAC
Oligo_16	GTATAAACGTACCAGGTATAGCCCGGAATAGGGTCACCAGGAATCCCCTGCGGGAT
Oligo_17	AAACGAGATTGAGTAAACATCGACGGATAGCTATACCGGGGGTTTCTG
Oligo_18	CCAGAGGGTTAGAACCTAAAGCTAATTAAGCAATAAAGCCGTACGGTG
Oligo_19	CTTTACCCTACTGGTAAATCCGCGACCTGCTC
Oligo_20	TCGATGAACGGTAATCAAGCGCCAGGCGATCGCAGTTTGATTCTAGCT
Oligo_21	GATAGTTGGAATTTCTTAATAATTTTTTCACGTCTAAAGT
Oligo_22	TCAGCAGCCAGCCCTCACAACGCCTGTAGCATAGAGGGTT
Oligo_23	AAATGAATTTTGTCGTCGTAACACTGAGTTTCTGTATCAC
Oligo_24	TTTCTGTAACCCTCAGGTTAAACGATGCTGATCAGATGCCTTGCCCTGTTACCAGA
Oligo_25	AGCTTGCTTTCGAGGTCGCCGACATGGGATTTTGCCGGACAGAGCACA
Oligo_26	GGCAGCACCGTCGGTGGGTGTCCATGAAACCA
Oligo_27	GGGGTCATTGCAGGCGCCGCAAGATGGTGCTGTTGCAGGG
Oligo_28	GTTGCGGTATGAGCCGCGTCAGCGATGCCAACAACCATCG
Oligo_29	GAGGCATAGTAAGAGCATGAGGAAAAAGATTCAAGTTTTGAAGCAAAG
Oligo_30	GTCACCAAAGCCATTTTCCAGTCGGGAAACCTCCGTCTATTAGCCCGA
Oligo_31	TAGCAAGGCCGGAAACTCCTCATAAGGGTAAA
Oligo_32	AGGTTGAGAGAGCCGCCGCCAGCATGAGAGATCTTTCAGACGTCATAC
Oligo_33	AAATCGTTGCGGTGCCATCCCGTAAAAAAAGCCTTTAAACTATTCATT
Oligo_34	AACGGCATTGCCGTTCCGGCAAACGTCATAAAAGTTCAGAGATATAAG
Oligo_35	TACAAACTATAGTTAGCGTAACGATTGAAAATGCCGCTTTATGACAAC
Oligo_36	AAGCCTTTGACCCTGTAAATCATACAGGCAAG
Oligo_37	ATTTCAACTACATTTCAATTCGCGTCTGGCCTGCCCCAAAAGTCAAAT
Oligo_38	TTTTTGCGATTGCTCCGGCGCATCCGACAGTAGCTTCTGGTGCCGGAA
Oligo_39	AGAGGGTAGTACCCCGGATTGTATATTAAATTTTTGTTAA
Oligo_40	GCACTCTGTCACGGTCCTCACGGATTTCTCCGCGCCACGGGAACGGAT
Oligo_41	CAGTGAATGGGCTTGAGCTGGCTGCCAGGGTTTTCCCAGTATTAAGTTTTCAACCG
Oligo_42	AACAAAGCTGCTCATTCTTTAATCCATGTTACCCCCAGCGATAGTCAG
Oligo_43	ATCAACGTAAGAACCGGATATTCACGTGCCTGGAAAGAGGAAGGGAAC
Oligo_44	CCAGCACGAGCGCAGTTGATAAATTGTGTCGAATAAGTTT
Oligo_45	GGCCGTTTTGGTGCTGAGTTGGGCGGTTGTGTCAGTGCCCTTACCGTT
Oligo_46	GACATTCAGGGTACCGTCCTGTGTGAAATTGTGGAAGGGATCGGAACC
Oligo_47	CCAAAGACAAAAGGGCCAAACTTATTTACCAG
Oligo_48	CAAGAGTAGCGCATAGTTAGCCGGTTCGAGCTTCAAAGCG
Oligo_49	GCCTCCTCACAGTTGAAGATAGACAAAAGAGACTCTGAAT
Oligo_50	AGCTCGAATTCGTAATGCGCCATGCACCGGAAATCCTCAT
Oligo_51	ATCAAAATATTAGCGTAGTACCGCCACCCTCACGTACTCA
Oligo_52	GATAAATTCAGGAGTGTGTAAAACACGGTGTACAGACCAGATCTTGAC
Oligo_53	GCAAAGACAATCCAAAAGAAAGCGAGCGGTCACGCTGCGC
Oligo_54	GTATGTTAATGATTAATGAATTATCACCGTCA
Oligo_55	CACCAGAAAACCTCACAGCGCAGTCGCAGAAACAGCGGAT
Oligo_56	AAGCAAATCGTTAATAAAAGATTCTGCGGGAGCCAATACTGCGGAATC
Oligo_57	CACATTAATTGCGTTGAAACAGGGTAAGAAACACCAAGTA
Oligo_58	CGCTCACTGCAAACGTAGGGAGGGAAGGTAAA
Oligo_59	GTCGTGCCGAACAAAGCGGCTGGTAATGGGTA
Oligo_60	TCAATAACATATTTTCAATACTTTTCCACAGAGAAAGACAGCATCGGA
Oligo_61	TCAAAAATGCAAATGGGAAAAGGTGGCATCAATTCTACTAATTTTTTA
Oligo_62	AAGTAAGCCAAAAGAATTGCAGCATAACCTCCGGCTTAGGCAAATCCA
Oligo_63	TTTAAGAAAGGAAACCGAGGAAACGCCCGCTT
Oligo_64	AAGCCCTTTCGATAGCAGCACCGTGTAGCGCGCCACGCAATTGATACC
Oligo_65	TCTTACCGTGATTGCCCCAGCTTACGGCTGGAGTGCCATCACGGAACG
Oligo_66	CATCAACAACAAACGGCGGATTGACCGTAATGCATATAAC
Oligo_67	CCATTAGAGCAAGGATAAAAATTTGGTAATAG
Oligo_68	TAGTTTGATTAGCAAAAATCGGTTGTACCAAACTACAGAGTAAAATGT
Oligo_69	AGCGGTCCACGCTGGTCAGGGTGGAGAGGCGG
Oligo_70	TGAGAGAGGATAACCCTAAGAATAAACACCGGAACTTTTT
Oligo_71	TGCACGTATAATACATTTGAGGATTAGAGCCG
Oligo_72	CGCACAGGCGGCCTTTAGTGATGAAATTTCTG
Oligo_73	AAAATCCCTTATAAATAGATAGCCTTTTTCTT
Oligo_74	GAAAGAGGACTACGAAACGAGGGTAGCAACGGAACATTAT
Oligo_75	ATTAGACTAGAACCTACCATATCAATTGCGTA
Oligo_76	ATCAGAGAAAGCGCATACGCTCATGGAAATACAATCGCCA
Oligo_77	TAGACGGGAGAATTAAGAACTGGCGCAATAAT
Oligo_78	GTCGAGGTGCCGTAAAAAGGTGGCAGCTAACTTGCAGCCA
Oligo_79	GCACTAAACAGGGCGACAATATTACCGCCAGC
Oligo_80	CTAAAGGGAGCCCCCGCGGAAGCACACAATTC
Oligo_81	TATGGTTGCTTTGACGAGAGCGGGGACAGGAA
Oligo_82	GCGGTCCGATAAAAAAGGTGCCCCCTGCATCAGACGATCCATCCCTTA
Oligo_83	TCTGGAAGTTTCATTCATAGTAGTGCAAAGAA
Oligo_84	GTAATAACATCACTTGAAGAACGCAGGTTTTG
Oligo_85	CCTGAGTACACACCCGCGAACGTGGCGAGAAATATCCGCTAACATATA
Oligo_86	CCGTTTTTCCGCACTCGAAAAATAAATAAACAACATGTTCTAATTGAG
Oligo_87	ATTTTCATAAATCAGATATTTTGCACCCAGCTACAATTTTGGGCGCTG
Oligo_88	CGTAGGAAGCAAGTGTAAAGGAGCGGGCGCTACATGGTCAATAAGTTT
Oligo_89	TCATTACCCCATATTATTTATCCCACCACGGATAGCTGTT
Oligo_90	ATCGAGAAATCCAGAATGGCCCACTACGTGAAAATGAGTGTAAAGTGT
Oligo_91	ATCAGCTCGTAAAACTTCAGAAAAGTGCGGGCGATGTGCTGCAAGGCG
Oligo_92	ACCAGGCAGGATAGGTGCATCTGCTCCTGTAGTTTTAAATGCAATGCC
Oligo_93	TAAAAGGGTAGGAGCACTAACAACTAATAGATTTAGAAGTTTAAATCCTGATTATC
Oligo_94	ATTCACCAGTCACACGAGATAGAACACCGCCTTGAAAAATCTGAGCAA
Oligo_95	CTACATTTTTACTAGAGATAGGGTTGAGTGTTGCGCGGGGAGCTGCAT
Oligo_96	GTAATGCCCAAAAGAATTAGACTGAATCAGGTTGAGTAATGTGTAGGT
Oligo_97	GGCACCAATTTTTTCGAAGGTTTCTTTGCTCGTCATAAACATACATAA
Oligo_98	TTTGCCCGAGTATTAACCCTTCTGATATTTTTCTAAAGCATCACCTTG
Oligo_99	AACGTTATATTGGCAGTCAATAGACTATTAAAGAACGTGGTTGGAACAAAAGTTTG
Oligo_100	TCTCGTCGCTGGCAGCCGTCACCCAGTTAAAGCTCCAAAAGGTTTATC
Oligo_101	TATCATTTTGACGCTCGTCAAAGGGCGAAAAA
Oligo_102	AAAAGCCTGTTTAGTAAAGCCAACTATTTAAC
Oligo_103	CTCCGGCCTTGTAGAAGGTCACTGGCATCAGCTTCACCAGTGAGACGG
Oligo_104	TAATGCAGTAAGAACTAACAAAGTACAACGGAAAATCAAAGATAGCGT
Oligo_105	GTAACAGTACCTTTTATGCTTTGACAGTACATCTGTAAATGAATGGCT
Oligo_106	GAAACAATAAATCCTGAAACAGAAATAAAGAAAAATTATTCATATTCC
Oligo_107	CATAGGTCAGTCAATAAGCTTAGATTAAGACGACGAACCA
Oligo_108	TCGCGCAGGTCAGATGAATATACAGATTTTCA
Oligo_109	ATCGCAAGACAAAGAACTGAGAAGTGAGAGACTGCGGAAC
Oligo_110	TGCTGATGTTGGGTTAGCGTTAAAACAAGAATTGAGTTAA
Oligo_111	CCTTTTTTAGATGATGGCAATTCAGAAGGGTT
Oligo_112	AATGGAAAATACCAAGTCAATTACCGTCGCTATTAATTAA
Oligo_113	CAAATATATTTTAGTTCCAGTATATCATATGCCAGGAAAA
Oligo_114	AATTTCATTAAATAAGTATAACTACTTCACCGCCTGGCCCGCAACAGC
Oligo_115	GCTCAACAGTAGGGCTCGCGAGAAAATCATAATACCTTTT
Oligo_116	GCGTAAGATTATTTACTAATTTTAAGAGTCCATTTGATGGTGGTTCCG
Oligo_117	CCATTAAAAATACCGAAGCTAATGCTGGTAATGAAGAACT
Oligo_118	AACGCCAACTGTCCAGCATTGCAAGGTATTAAGATTTTTTGTTTAACG
Oligo_119	CATGTAATGTACCGACGTTATACAGTAATTGAGCGCTAAT
Oligo_120	ACGACGACATATCCCATCCTAATTTAGCAAGC
Oligo_121	TACGAGCACAAGAACGAAAAGGTAAGAGAGAATAACATAA
Oligo_122	GGGAATTAGAGCCAGCGCCCCCTTTTTTCATCACGTTAGT
Oligo_123	TTAGAATCAGCACGTAATCACGCAAATTAACCGTTGTAGCGGATTTTA
Oligo_124	AGCTAAACAGGAGGCCCCTCCCGAGCTACAGGTTTGATTA
Oligo_125	CTTGCGGGGAGGCGTTTTAGCGAAGATTAAAGAATACTTCGCGCGTAC
Oligo_126	AAGCCTTAAATCAAGAGTAACCACCAAGCAAG
Oligo_127	TTAGTTGCTATAGAAGGCTTATCCCTGAACAA
Oligo_128	CTGAACCTACATTCTGGCCAACAGACCAGTAAAACTCGTA
Oligo_129	TGGGAAGAACAGGTAGGATGGTTTAAGCCCGAAAGACTTCATATGATACTCATATA
Oligo_130	GGCTCATTTTACCTTATGCGATTTTTACCCAATCAATCAT
Oligo_131	ATTAGTCTTTAATGCGCAGAGGTGATATGTGAGGAGCGGA
Oligo_132	AAGAAGATGATGAAACTTGAATTAGCCACGCTAATTCGAC
Oligo_133	CCGACTTGACCGATTGAGAAAATACATACATA
Oligo_134	ATTGTGAAATACCAGTCAGGACGTAGATTTAG
Oligo_135	TTTTCCCTAACGGATTCGCCTGATCATCGGGAATTATCAT
Oligo_136	TTTTTTAAAAACCAACACTATCATAATTTTTTTTTTCCCTCGTTTACCAATCAGTTG
Oligo_137	TTTTGAAAGGAAAATCAATATCTGGTTTTTTTTTTTCAGTTGGCAAATCAAATATCTTTT
Oligo_138	TTTTTGGAGCAAACTACAAAGCATTGCCTGCTATTTTAAAAGGGTGAGAAAGG
Oligo_139	TTTTCCGGCACCTCGGCCTCAGGAATTTTTTTTTTGATCGCACTCCAGGGTCAGGATTTT
Oligo_140	AGTAACATCCAGCAGAAGATAAAACGAACTGATTTTT
Oligo_141	TTTTTAATATAAATTAGGCAGAGGCATTTTTTTTTTTTTTCGAGCCAGTAATTCTTA
Oligo_142	TTTTCCGTGGGATTAAATGTGAGCGTTTTTTTTTTAGTAACAACCCGTTTTTGATATTTT
Oligo_143	ACCAATAGGAACGCCATTTTGTTATTTTTTTTTTAAATTCGC
Oligo_144	TTTTCAACTAAAATATAATGCTGTATTTTTTTTTTGCTCAACATGTTTAGAGCTTATTTT
Oligo_145	GATTTGTACCTAAAACCACTGGTGTGTTCAGCTAATGAATTTTTT
Oligo_146	AGCATTAACATCCAATATTTGGGGTTTTTTTTCGCGAGCT
Oligo_147	TTACAAACTTGAGGAAGGTTATTTTTTTTTTTCTAAAATATCTTCAACAGTTTTTTT
Oligo_148	TTTTTACATTATTAAAATCTACGTTATTTTTTTTTTATAAAACGAACTAAATTTCAA
Oligo_149	GGTTTAACTGTTTGGATTATATTTTTTTTTTCTTCTGAATAATGTCAATATATTTTT
Oligo_150	AAATCGGCAAAGAAACCACCAGAAATAGCGATGTGAATTTTAGAATCCTTTTT
Oligo_151	CCAGCTTTAGTAGATTAGTTGATTCCCAATTCTAAATATGTTTTT
Oligo_152	TTTTTTTGGGCGCTTGCCCCAGCAGGCGAATCAAAAT
Oligo_153	TTTTAATAGCTAGCCCAATAATAAGTTTTTTTTTTAGCAAGAAACAATAATACCGATTTT
Oligo_154	GGGGACGAGTAACCGTCACGTTGGTGTAGATGCGGATTCTTTTTT
Oligo_155	TTTTTTTTTCATATATTGACGGAAATTTTTTTTATTCATTAAAGGGACTCCTTTTTT
Oligo_156	TTTTTCGGCCAACGTTCCAGTACTCCAACAATCGTCTGAAATGGAAAACATCG
Oligo_157	TTTTTGCCACCCTAACCGCCTCCCTCTTTTTTAGAGCCGCCACCCCCAGAGCCTTTTT
Oligo_158	TTTTTTAGAGAGAACCAGACCGGAATTTTTTTTTTGCAAACTCCAACAGAACGAGTTTTT
Oligo_159	TTTTACCCAAAACTGAACACCCTGATTTTTTTTTTACAAAGTCAGAGGAATAAGAGTTTT
Oligo_160	TTTTGGGTGCCTCCATCACCCAAATTTTTTTTTTTCAAGTTTTTTGGGCAAACTATTTTT
Oligo_161	TTTTTATACGAGCATTTAGAGAAAGCCGGCCGCGCTTAATGCGCC
Oligo_162	TTTACAATCAATAATTTGCCAGTTTTTTTTTTTTACAAAATAAACAGGCGTCTTTTTTTT
Oligo_163	TTTATTACGCATCAAAAATGAAAATTTTTTTTTTTAGCAGCCTTTACTCTTTCCTTTTTT
Oligo_164	CCGGAGACAACAGGAAGTTGATAAAGCATGTCAATCATATGAGAGTCTTTTTT
Oligo_165	TGGTGAAGCCAACTTTTTCTTCGCGTCCGTGACACACAACTTTTT
Oligo_166	TTCGCCATTCAGGCTGCCAGCTTTTTTTT
Oligo_167	TTTTTCTCCTCAATATTCTGAAACATTTTTTTGAAAGTATTAAGATTGCCATCTTTTT
Oligo_168	TTTTAGAGGTCACGGATTGCATCAATTTTTTTTTTAAAGATTAAGAGGACGGAACATTTT
Oligo_169	TTTTTAGTAAATTAAGGCTTGCCCTGTTTTTTTTTTACGAGAAACACCAACCTTCAT
Oligo_170	TTTTTACCACCGGTAGAAAATTCATATTTTTTTGGTTTACCAGCGATTTTGTCTTTT
Oligo_171	TTTTTAGAAAACAAGGCGAATTATTCATTTTACAAAA
Oligo_172	TTTTTTTGAAAACGTGAATAACCTTGCTTAAATCAATAGGCGGTC
Oligo_173	TTTTTATAGGAACGCCACCACCCTCATTTTTTTTTTCAGGGATAGGGCATTTTTTTTT
Oligo_174	TTTTATTGCTGAAAAATAGCGAGAGTTTTTTTTTTGCTTTTGCAAAAGGACGACGATTTT
Oligo_175	TTTTCTAAAGGAACAGTTTCAGCGGTTTTTTAGTGAGAATAGAACCTTTAGCTTTTT
Oligo_176	TTTTAGCCTTTATAACCGATATATTTTTTTTTTTTCGGTCGCTGAGGCGTCTGGTCTTTT
Oligo_177	TTTTTAAACCCTCGAGAGCCAGCAGCAAAGCAACAGT
Oligo_178	CCCACGCAATTGTATCAAAAGGCTCCAAAAGGTTTTT
Oligo_179	CGAACTGATCATCGCCGTCACTGCGCGCCTGTAAAGCCTGTTTTT
Oligo_180	TGCTAAACAACTTTCAATTGCGAATAAACAGCAGGAACAATTTT
Oligo_181	TTTTTTAGCCCTAATACGTGGCACAGACAACCTGAAA
Oligo_182	TTTTAGCAGCAACTTTCGCACTCAATTTTTTTTTTTCCGCCGGGCGCGTTTGCGTATTTT
Oligo_183	CGGTACGCCAGAATCCGTCTGTCCTAACGTGCGCCACCGATTTTT
Oligo_184	TTTTATCCTGATAAATTAATTACATTTTTTTTTTTTTAACAATTTCATAAACATCATTTT
Oligo_185	TTTTTCCGTGTGACTTCTGACCTAAATTTTTTTTTTTTTAATGGTTTGATATGTAAA
Oligo_186	AACCGCCACCCTCAGACCATGTACCTTTCCAGCAAGCCCATTTTT
Oligo_187	TTTTTGTCAGACTAATCAGTAGCGACTTTTTTAGAATCAAGTTTGGAAATAGCTTTTT
Oligo_188	TTTTTCGGCCTTGCAGAACGCCAACAATAGATAAGTCGGTATTCT
Oligo_189	TTTTTCGGTCATAAAAATCACCAGTATTTTTTGCACCATTACCATAACGGAATTTTTT
Oligo_190	TTTTTTATCATTCTGTAGAAACCAATTTTTTTTTTTCAATAATCGGCTGAAGTAATT
Oligo_191	CTATTTCGGAACCTATGAGAAGGAGGAGGTTTGGCTGAGATTTTT
Oligo_192	TTTTTGTAAAAGATGAGAAGTGTTTTTTTTTTTTTTTATAATCAGTGAGTTTCCTCG
Oligo_193	TTTTTCCAGAGCCATCCTGAATCTTATTTTTTTTTTCCAACGCTAACGAGCGCCCAA
Oligo_194	ATCGGCGAAACGTACACAGAGCCAACAAATAATCAGAACCTTTTT

## Sheet: TwistTower_corrected
Name	Sequence
Oligo_1	AACGGAGATTTGTATTAGGAATACAAAAGGATCAGGACGATGCCACT
Oligo_2	CATCACCTGATAAAACAGAGGTGATTGGCAG
Oligo_3	TTGAGATTTTGTGAATTATACCAGAACGTAACCAGCATCGGAACGAGG
Oligo_4	CTGACCTTCATCGCCTCCATGTTAATTACGAGCGTTTACCAGACGACG
Oligo_5	GAAATAGCAATAGCTAGGGTAATCTGAACA
Oligo_6	TAATATCAGAGAGATAAAGAGCAATCCAAATATAAATATGTAATGCTG
Oligo_7	AGACGTTAGTAAATGAATTGTATTCTTAAAC
Oligo_8	TGAGAGCCCACCGCCTGCAACAGTGGATCAAAGTTAAACGTCCCGG
Oligo_9	GTTTCAGCAGCTTGATCATCGCCCACGCATAAGCATGATTAACAGTTA
Oligo_10	GGAGTGAGTTGCGGGATCGTCACCCCCGTATA
Oligo_11	CAATAATACCCACAAAACAGGGAAGCGCATCCTAATTT
Oligo_12	TCATTCATGGTTTAATTTCAACTTTAATCAAATTTTCT
Oligo_13	GAAACAATTCTGCGAACGAGTAGAATGGTCAAGCTGAGAA
Oligo_14	ACCGGATAGGAACAAAAAAGGCTCCAAAAGGAGCCTTTCATCAAGA
Oligo_15	AGTATTAAAGCAGCAAATGAAAAATCTAAAGCGGAAACATGCGCGA
Oligo_16	TTAAAAACTTTAGGAGCACTAAGGCGAATTTGAGAGA
Oligo_17	CATCGCCAGCCACGGGCCAAGCTTTCAGAGGCTATTTT
Oligo_18	ATCGGCGCCAGTCACGACGTTGGGTCATTGACCAAGT
Oligo_19	AAAAGCCTACCAGTATAAAGCCATATCATTCTGCAGAACGCTGAGAC
Oligo_20	TTACTAGACGGAATCGCCAACATGCAGAAGCAAAGCGGAT
Oligo_21	CCCTAAAACAGCAGAATGCTGAACCTCAAATATCAAACCGTGGAGCC
Oligo_22	ACGAAGGCGTACCGACTTTTGCCAATTAGCAAGGCCGGAACCGTAATC
Oligo_23	AAAACGAAATCCGCGCGCAGACAGGCGCATAGGCTGG
Oligo_24	AAATTCTTGTTTAGTATCATATGAAAGAATAAAATGTTTAGCCAGTA
Oligo_25	CCATTAAATAGTACCGGTGCCGTCTTACCAGCGCCAAAGA
Oligo_26	ACTGATAGGGCTATTAATTCACCAGGAAAAACGCTCATGGCCATCAC
Oligo_27	GGTATTAAACCAAGTCGTTATACCATTTTCGAGACTGGA
Oligo_28	TCGGCTGTCTTTCCTACGCTCAATAACAACG
Oligo_29	CAGTACAACAATAGGTAAGAACTAAAAATCAGAAAGATTCATCAG
Oligo_30	ACTTTCTCCGGCCTTTAGTGATGAAGGGTAAACTTAAATGAGACGCA
Oligo_31	GCCGCTTAATAGAAATTCATTACCCAAATCCTTAGCCGGGAAGTTT
Oligo_32	AGTTAAAGTTCGGTCCTTTCGAGGTGAATT
Oligo_33	CCAGCTACAGCGTCTTTCCAGAGTAGACGGGGAACAAAG
Oligo_34	TAAAAGGTGGCACAGAGAACAAACTTTACAAACAATT
Oligo_35	AAGACTCCAATACATACATAAAGGTGGAAAGCATAAATCC
Oligo_36	GAGGAAACGCTAACGAATTTTATCCTGAATACCGCACT
Oligo_37	TATCCCAACAGATATAGAGTACCTTTAATTGCTGTACCAACATTAACAGAACCTAC
Oligo_38	TATTATTGCCAGTTACAAGATTAGTTGCTATTATTTTC
Oligo_39	AACAGTGCTCAGCAGCAACAACACCGATAGTTGCGCCGTCTTTCC
Oligo_40	TTGCAACAGTCACACGACCAGTAAGAACCAC
Oligo_41	AGCCGGGTCACTGTTGTTCAGCATCTATCAGAGTGAGC
Oligo_42	GCGGATAAAAAAGGTAACGGAAATTATTCATT
Oligo_43	TTAGGATTCAATAAACGTTTTAATGTCTTTACGATTCAAAAGGGTGAG
Oligo_44	AAGCAAATGCGCCTGTAAGAGGAAGCCCGAAAAAATGCAAAAACATTA
Oligo_45	CAGCTAACAAGAACGACAAGCAAGCCGTTTTTTTGCACATTAAGAGTTACCAGA
Oligo_46	TTAGCTATATTTTCACAGTTGATTCTGGAAAGTAAGCA
Oligo_47	AGATACATTTCGCAATTTAGTTTCATGTTT
Oligo_48	AGCAATACCCAGCCAAACGTGCCACAATATGCCGTCAATAGATAA
Oligo_49	ATATAAAACCAACCTTAACCCTGCATAGTAAGAGCAACAAAGTAC
Oligo_50	ATAAGAGACTGTCCAGACGACGAAGCGGGGT
Oligo_51	CCATATTCAGTAGGGACACCGGAATCATAA
Oligo_52	AAAAGAAGCCACCCTCCCGTCACCGACTTGAG
Oligo_53	TCATAAATCAGTTCAGAAAACGAGTCTAGCTGTGCCTGAGTACAAAAT
Oligo_54	GCTTTCGGCCAACGGTTCCACACGCACTCCTAGGTCACGTTGGTG
Oligo_55	CATTACCGAGGGGGTAATAGTACACTATCA
Oligo_56	TTCTTTGTAATATCCAGAAGTGCATTATCATTTTGCG
Oligo_57	GAGTAAAAGAGTCTGTCACACCCTAAAGGGAAGAAAGGTTCTCCGT
Oligo_58	GGCGCGTAATCAGAGGCGCTAGATTAAATGTGAGCGACCAGCTTT
Oligo_59	TAATGCGCCGCTACAGATCAGTGGAATCCTGGGACTTG
Oligo_60	CCAACGTCCGAAAATCATCCCTTACATCACCCAAATCAAG
Oligo_61	TTAGTTAAAAGACAAACCGCGCCCAATAGCATCGTAGG
Oligo_62	GTGGACTCTCACTGCCCGCTTTCCAACGCG
Oligo_63	CGGAAGCAAACTCCAACAGGTCAGAAAGATT
Oligo_64	AGGAGCGGCGGGAGCAGAAGGAGCGGAATTATAATCCTCATCAAC
Oligo_65	GAAAATTCCGTAGAATTATTACGCAGTATGGACAATGAACTACAAAAACAACT
Oligo_66	TTTGTCACAATCAATAACAAACAAGCAGTCTC
Oligo_67	ACGGAATATATAAAATACCCAAAAGAACTGCCGATATA
Oligo_68	GTCATTTTTCGAGCTTTTTGCGGGAGAAGCCTTTATTTCATTAAGCA
Oligo_69	CGCGCAGACAACTAATCGGCCAGTGAACGGATAACCTCAC
Oligo_70	TGGCAACAAGTTTATATGCCCCCGTACCAGGTAGCAACGGCTACA
Oligo_71	GCTTAGAGCTTAATTAGGAAACCGATAGCCAGAATTAATGAGCGC
Oligo_72	GCTGAATACAACTAAAAGTAGTAGTAACCTGTTCTGGCCTTCCTGTAG
Oligo_73	TGAATTTACCGTTCCTTAGCAAACAGACGACCTTGAGTTGATATA
Oligo_74	ATTAAGACTCTGTAAAAGCAAATATTTAAATTGGCAAAGCAGTTTGAG
Oligo_75	ATAGCGATAGCTTAGTAGCTCAAGATTAGA
Oligo_76	TCATTAAAGCCGCCACAAAAGGGCGACATTTTTGCTCATGCCTAT
Oligo_77	TAAAGCTATAATACTCAAAGCGAACCAGACTCCTCAAGTGAAAGT
Oligo_78	AATCGGTTCCTTTTGATAAGAGCTGAAACAAGAAGGACATCGAGA
Oligo_79	TCGTCGCTATTAATTCCAATCGCTTGGGTTAACAGCCA
Oligo_80	CAGGAAGAACAATAATTTGAATTACCTTTT
Oligo_81	CCACCACAGGCAGGTCAAAATCCGTACTCAGGAGGTTCGGGTAAACGAAAGA
Oligo_82	CCCTCAGAAACCGCCTCCCTCAGAAGTTTGCCCATTTGG
Oligo_83	ACCTTGCTCAATTTCACGGATTCGCCTGATTG
Oligo_84	ACCACCGGACCGCCACCCTCAGAGGATATTC
Oligo_85	ACCCTCATAGGTAAACCTGACTATAAATCATAGCGTCCAATACTG
Oligo_86	TTTCATCTTCATAATAATGAAAGCGAGAGGCTTTTGCATAAAAACATACGTA
Oligo_87	TCAGACTGTAGCGCGTCAGAGCCAAAGGTGAATATGGTGAGAGGGT
Oligo_88	CTTTAGCGAGTAGCGACAGAATCAGAGACAGAGTAGCACGAATTAG
Oligo_89	AAAGGCCGACGCAAGGGAAGGTAAATATTGAAGTAATT
Oligo_90	TAATGTGTATATTTTGACTTCAAATATCGCAACATGTTGCAGAGG
Oligo_91	ACATTTAAATAAATTATCTACAAAGGCTATCATAAAACGATGGCGAAA
Oligo_92	AGCAGCAACGTCACCATTATCAAGAACCGCCACCCTCAGCAAGCC
Oligo_93	ATGATATTCAACCGTAATGACCATTATAGTTAATTTAG
Oligo_94	ATGCCGGAGAGGGTACTCAAATGTTTCATCGAGAATCG
Oligo_95	GATTGTTGAGTCAATAGTGAATGGCTTAGGGACCATTGTTAAGCC
Oligo_96	CAGGAACGGTACGCCAAGGCCACCACCGTTGT
Oligo_97	GAAACAGCGCCACGCGTTTACCAGATGCTGATTGCCGT
Oligo_98	AATTTGTGAGAGATAGCGGAAAAATTCTGCTC
Oligo_99	GCCTGGCCCTGAGAGACCAGCAGGAAAGGGCGACGTGAACGCGGTATG
Oligo_100	GTCTTTAAGCCAGAGCCATTCAGGCTGCGCCCCCGGTTTGAACGG
Oligo_101	AAGAATAGCCCGAGATAAAGAACTGCAGCCCATAGCTG
Oligo_102	TTTTTTGCCACGCTGGTTTGCCGTTGCAGCTAACTCA
Oligo_103	GTGTCACCGGCTGGAGGTGTCCCACGCAACTTTCCTG
Oligo_104	ACGCCAGCGCCATTCGCACATCCTCATAACGG
Oligo_105	GGTTTCTTTGCTCGTCAAATACCAGCCTCCGCGTTTTT
Oligo_106	CGCTGCGCGTAACCACGGAGCCCACGTGGCGGTGTAAA
Oligo_107	GCCGGCGACCGATTTAAATCGGAACCCTAAAGATAAACA
Oligo_108	TGGTGGTTGATTGCCCTTCACCGAGACGGG
Oligo_109	GGGGGATGTGCTGCAAGAATCGACCTGAGA
Oligo_110	ATTCATTAAAACAAAATTAATTTGCATCAACTTTAAA
Oligo_111	TGTTATCCAACGGCATCGGGGTCAGCGCGGTTCAGACGATCCAGCGCA
Oligo_112	CGGGAGAAACGTCAGATATGTGAGTGAATA
Oligo_113	AGAAAAGCCCCAAAAACGACAACTAGATTAGATTTTGAAT
Oligo_114	AAGCGGTTAATGGGAGGGTGGTTTTTCTTTTGCGTATTCATTAATT
Oligo_115	GGGAACACAAAAATATTTTTAAATCAATTCTACTAATGTACGGTGTCCCAAT
Oligo_116	GTAAACGTAGGGTTATCCAATAAATCATAC
Oligo_117	GTAACAACAAACCACCTAAACAGGAGGCCGATGCCGCGCT
Oligo_118	ACTTCTGACATCTGCCCCGTCGGAAAGGGAAGAAAGCGAAAGCGGTCA
Oligo_119	TGGATTATCATATCAAAATTATTTTTGTATA
Oligo_120	GGGCGCCAGGATCCCCGGGTACCGCCTCCTC
Oligo_121	AGCATAAATGGTCAGTGGTGCCGGAAACCA
Oligo_122	CAGCTTAGTGCCTGTTCTTCGCGTCCGTGAGAGCTCGATGTGAAATGCGTTGCG
Oligo_123	GGCCTCTTCGCTATTCTTTGAATGATAATCTGACCCTG
Oligo_124	GTCGGTGGTGCCATCCAGCATCAGCAGATGCCCCCTGCATTAAATCAA
Oligo_125	ATCCTTTGCCCGAACCAGGTTTAGCACGTA
Oligo_126	TGCTGGTCTTTTAGAGGGACGACGACAGTACAGCTCATTAATATT
Oligo_127	GCTCACAACAGCACCACAGTTGAAGCCAGCTTTCCGGC
Oligo_128	CGCATCGTAACCGTGATAATGGAATTCGCG
Oligo_129	ATTCGTAACGGGGAGAGGCGGTTTCACCAGT
Oligo_130	AGGAAGATCAACATACGAGCCGGATCCCTTAC
Oligo_131	GAACAAAGCGTATTAATAGAACGTCAGCGTGGGCAAATTA
Oligo_132	CCAATAGGTGTTAAATTCGGCCTCACCGCTTCCAGCAACCGCAAGAATTGGGTAAA
Oligo_133	ATCATCATATTCCTTTTTTTTTTTGATTATCAGATGGTGCTTTCTTTTT
Oligo_134	TCATGGTCATACCGGGGGTTTTTTTTTTTTTCTGCCAGCACGCGGGCCGTTTTTTT
Oligo_135	AATTTTCCCTTAGTTTTTTAATCCTTGAAAACAAACAGAATCATCAAT
Oligo_136	AGGCGATTGGGTTTTCAAACGTACAGCGCCAT
Oligo_137	ATTCTAAGAACGCTTTTTTGAGGCGTTTTAGCATATAACTTAACCTCC
Oligo_138	TTTTTGCGCGAAACACTAAAACCAGCGATAAGAGGCAGAGGACTAAAGACTTT
Oligo_139	TTTTTCGTTAAATATGGTTTGAAATATTTTTTCCGACCGTGTGAT
Oligo_140	TAGATGGGGCCTGGGGTGCCTAATAAGCACTAGAGCTTGAGGGTCGAGTTTTT
Oligo_141	TTTTTAGTGTACTAGTAAGCGTCATATTTTTTTTTTCATGGCTTTTGATTTGGCCTT
Oligo_142	TCAATTACTTTTACATTACATTTGAGGATTTTTTTTTTTTTAGAAGTATTAG
Oligo_143	CAACAGCTCGTGCCAGCTGCTTTTTTTTTTATTAATGAATCGGCCAGTCGGTTCACGGT
Oligo_144	CCCTGAACCTTACCAACGCAATAATAACGGAAGAAACGCA
Oligo_145	TTTTTAACGCCATAACGGCGGATTGACCGCGGGGAAA
Oligo_146	TAGAAGAACTCGTTAGACTATGGTCGTATAACGGCGCTGGCAAGTGT
Oligo_147	TTTTGAAACCTGTCCAGTTTGGAACTTTTTTTTTTAAGAGTCCACTAT
Oligo_148	AACTGTTGGGAAGTTTTTTTTTTGGCGATCGGTGCGTCGTCTCGTCCGGCAA
Oligo_149	ATGAATATTAGATTTTGTTATTAATTTTATTTTTTTTTTAAAGTTTGAGTAA
Oligo_150	CAACCGATAAGACACCATAAAGCCTCAGAGCATTGTTAAACATATGTA
Oligo_151	GATACAGGGGAGGTTGCCTCAGAGCCGCCTTTTTTTTTTACCAGAACCACCAACCGGAAC
Oligo_152	AAAATCAGAAATCACCTCAAATCACCATCAATGTCTGGAGTTTTT
Oligo_153	CCAGAGCCGCCATCTTGGCATTTTCGGTCTTTTTTTTTTATAGCCCCCTTATCCATCGAT
Oligo_154	TTCTGACCAATATATTTTAATGGAAACAGTTTTTTTACATAAATCAAT
Oligo_155	AGCCAGCATGAGGGAGGATAAAAATTTTTAGATAATCGTACAAACAAG
Oligo_156	TTTTTTAAATTTAAAGAAGATGATGATTTTTTAACAAACATCAAG
Oligo_157	ATTCATTGAATCCCCAAGAATAACTTAATTAAATAAGGAGAAACCA
Oligo_158	CTGTGGTGCTGCGTTTTTTTTTTGCCAGAATGCGGCTGCGCGCCTTTT
Oligo_159	ACTGGTGTGCCCTGCGGTGCCGTAGGGCGATGGCCCACTAAAAACCGAATCGTT
Oligo_160	TTATCAAAATCATTTTTTTAGGTCTGAGAGACATGGCAATTTTTT
Oligo_161	TTTTTCTGAGCAAGAATTGAGGAAGGTTTTTTTTTTTTATCTAAAATAT
Oligo_162	TTATCAACAATAGATATCAATAAAATCATTCCATCCTATTTTGAAG
Oligo_163	AGAACCGCCACCCTTTTTTTTTTTCAGAGCCACCACTAGCGTTTTTTT
Oligo_164	AAGTCCTGAACAATTTTTTGAAAAATAATATCAGAACGCGATGCAAAT
Oligo_165	GAAGGCTTATCCGGTCCTTAAATCAAAATAGAACCTCCGAGAGAAT
Oligo_166	TTTTTGCTGGTAACACTCAATCCGCCGGTTGCAGGC
Oligo_167	TTTTCCATATAATTTGGGGCGCGAGTTTTTTTTTTCTGAAAAGGTGGC
Oligo_168	TAGGGTTGTGTGCACTAGCGGTGCCGGTGCCGGGTTACC
Oligo_169	CGCCTGTATTCGTCACAGTATAGCCCGGATTTTTTTTTTATAGGTGTATCAC
Oligo_170	TTTTTAGTGTTGTTCCGAAATCGGCAAACTGTTTGA
Oligo_171	TTTTGCATTCCAGGTAATAAGTTTTTTTTTTTTTTAACGGGGTCAGTG
Oligo_172	GTTTCATTTGCGGATGAGGCAAGGCAAAGAATTAGCAAAAGCCAGAA
Oligo_173	TTCATGAGAACGAGGACCTGCTGATAAATTGTGTCGATATACCAATACAGACC
Oligo_174	AAAGCTGCTTCAACAGTATGGGATTTTGCTGATCTAAAGCTTGAGA
Oligo_175	TTTTTTCGCTGGCTACATTTTAAATGGATTATTTACAGGCGGTCACGCGGTC
Oligo_176	CCTTCTGACTTGCTGGATTAGTAATAACATTTTTTTTTTTCACTTGCCTGAGTTTTTATA
Oligo_177	TTTAACGTCAAAATTTTTTATGAAAATAGCAGTACCTTTTTTTTT
Oligo_178	CGGTTTATCAGCTTGTTGAAAATTTTTT
Oligo_179	CAAAATAGCAGATACATAACGCCCACATTCAACTAATCAACATTATTTTT
Oligo_180	TTTTTGTTGAAAGCTCAATCAATATCTTTTTTTTTTTGGTCAGTTGGCATACCGAAC
Oligo_181	TTTTTAAAAAAGCTTGGGCGGATAAAAAAAAGGGATAGCTCTCA
Oligo_182	TTGGGAAGGGCTCATTACCTTATGCGATTTACACCAGATTACAGGT
Oligo_183	TACGTTAATAAAATTTTTTTTTTCGAACTAACGGAACCTCATTTTTTT
Oligo_184	GGTCAATCGACCAACTGAGGCTTTTTGCAGGGTTCGGAACCTATTATT
Oligo_185	GTGAATAAGGCTTTTTTTTTTTTGCCCTGACGAGAAAACCCATGTCAGGGAT
Oligo_186	AATCAACAAGAATACGGACATTCTGGCCATTTTTTTTTTACAGAGATAGAACTATTACCG
Oligo_187	ATTTGCCGCCAGCAGCGCACAGGCGTGGTGATCCCGTATTTTT
Oligo_188	AGAAACGATTTTTTGAACATAAAGAATTGACCTTTACATTTTT
Oligo_189	TTTTGTTTTGTCCAGACAGCCCTCATTTTTTTTTTTAGTTAGCGTAAC
Oligo_190	GTAATCTTGACAAGATTGAAAGACTCCAAAACTAAAGGATTTTCACGGCTGAGGC
Oligo_191	TTTTTAAAGTCAGATCTTACCGAAGCTTTTTTTTTTCCTTTTTAAGAAA

## Sheet: RR_corrected
Name	Sequence
Oligo_1	AGAAAGGAACAACTAAAGGAATTCAAAAAAA
Oligo_2	ACAACTTTCAACAGTTTCAGCGGATGTATCGG
Oligo_3	TAAATGAATTTTCTGTATGGGATTAATTTCTT
Oligo_4	TCTAAAGTTTTGTCGTCTTTCCAGCCGACAA
Oligo_5	TCCACAGACAGCCCTCATAGTTAGCGTAACGA
Oligo_6	TCACCAGTACAAACTACAACGCCTAGTACCAG
Oligo_7	AGGAACCCATGTACCGTAACACTTGATATAA
Oligo_8	CCACCCTCATTTTCAGGGATAGCAACCGTACT
Oligo_9	AGGCTCCAGAGGCTTTGAGGACACGGGTAA
Oligo_10	TTTATCAGGACAGCATCGGAACGACACCAACCTAAAACGA
Oligo_11	AAACAGCTTTTTGCGGGATCGTCAACACTAAA
Oligo_12	TGACAACTCGCTGAGGCTTGCATTATACCA
Oligo_13	TTAGGATTGGCTGAGACTCCTCAATAACCGAT
Oligo_14	GCGGATAACCTATTATTCTGAAACAGACGATT
Oligo_15	GTATAGCAAACAGTTAATGCCCAATCCTCA
Oligo_16	CAGGAGGTGGGGTCAGTGCCTTGAGTCTCTGAATTTACCG
Oligo_17	ACGGCTACAAAAGGAGCCTTTAATGTGAGAAT
Oligo_18	CAGCGAAACTTGCTTTCGAGGTGTTGCTAA
Oligo_19	AAGGCCGCTGATACCGATAGTTGCGACGTTAG
Oligo_20	ATATTCGGAACCATCGCCCACGCAGAGAAGGA
Oligo_21	TATTAAGAAGCGGGGTTTTGCTCGTAGCAT
Oligo_22	TTTCGGAAGTGCCGTCGAGAGGGTGAGTTTCG
Oligo_23	GCCCGTATCCGGAATAGGTGTATCAGCCCAAT
Oligo_24	GTTTTAACTTAGTACCGCCACCCAGAGCCA
Oligo_25	AATACGTTTGAAAGAGGACAGACTGACCTT
Oligo_26	ACACTCATCCATGTTACTTAGCCGAAAGCTGC
Oligo_27	AGCGCGATGATAAATTGTGTCGTGACGAGA
Oligo_28	TTGACAGGCCACCACCAGAGCCGCGATTTGTA
Oligo_29	GGCCTTGAAGAGCCACCACCCTCAGAAACCAT
Oligo_30	TTAAAGCCAGAGCCGCCACCCTCGACAGAA
Oligo_31	GACCAACTAATGCCACTACGAAGGGGGTAGCA
Oligo_32	ATAAGGGAACCGGATATTCATTACGTCAGGACGTTGGGAA
Oligo_33	GCGCAGACAAGAGGCAAAAGAATCCCTCAG
Oligo_34	GACCTGCTCTTTGACCCCCAGCGAGGGAGTTA
Oligo_35	TCATCGCCAACAAAGTACAACGGACGCCAGCA
Oligo_36	CACCAGAAAGGTTGAGGCAGGTCATGAAAG
Oligo_37	CCACCCTCTATTCACAAACAAATACCTGCCTA
Oligo_38	GCCTCCCTCAGAATGGAAAGCGCAGTAACAGT
Oligo_39	AGCCACCACTGTAGCGCGTTTTCAAGGGAGGGAAGGTAAA
Oligo_40	AAATCACCTTCCAGTAAGCGTCAGTAATAA
Oligo_41	CATCAAGTAAAACGAACTAACGAGTTGAGA
Oligo_42	TCATTCAGATGCGATTTTAAGAACAGGCATAG
Oligo_43	AACACCAAATTTCAACTTTAATCGTTTACC
Oligo_44	GCAAGGCCTCACCAGTAGCACCATGGGCTTGA
Oligo_45	CGATAGCATTGAGCCATTTGGGAACGTAGAAA
Oligo_46	TCAAGTTTCATTAAAGGTGAATATAAAAGA
Oligo_47	TACGTTAAAGTAATCTTGACAAGAACCGAACT
Oligo_48	TTATACCACCAAATCAACGTAACGAACGAG
Oligo_49	ATTACCTTTGAATAAGGCTTGCCCAAATCCGC
Oligo_50	GATGGTTTGAACGAGTAGTAAATTTACCATTA
Oligo_51	CAGCAAAAGGAAACGTCACCAATGAGCCGC
Oligo_52	TCACCGACGCACCGTAATCAGTAGCAGAACCG
Oligo_53	GAAATTATTGCCTTTAGCGTCAGACCGGAACC
Oligo_54	ACCGATTGTCGGCATTTTCGGTCATAATCA
Oligo_55	TTTAGGACAAATGCTTTAAACAATCAGGTC
Oligo_56	ATGCAGATACATAACGGGAATCGTCATAAATAAAGCAAAG
Oligo_57	TAAGAGCAAATGTTTAGACTGGATAGGAAGCC
Oligo_58	AGACGACAAAGAAGTTTTGCCATAATTCGAGCTTCAA
Oligo_59	TTATTACGAAGAACTGGCATGATTGCGAGAGG
Oligo_60	ATACATACCGAGGAAACGCAATAAGAAGCGCATTAGACGG
Oligo_61	AACGCAAAGATAGCCGAACAAACCCTGAAC
Oligo_62	GTTTATTTTGTCACAATCTTACCGAAGCCCTTTAATATCA
Oligo_63	ATCCCCCTATACCACATTCAACTAGAAAAATC
Oligo_64	AATACTGCCCAAAAGGAATTACGTGGCTCA
Oligo_65	AATAGTAAACACTATCATAACCCTCATTGTGA
Oligo_66	CTTTTGCAGATAAAAACCAAAATAAAGACTCC
Oligo_67	ATACCCAACAGTATGTTAGCAAATTAGAGC
Oligo_68	AAGGAAACATAAAGGTGGCAACATTATCACCG
Oligo_69	AAGTAAGCAGACACCACGGAATAATATTGACG
Oligo_70	AATAGCTATCAATAGAAAATTCAACATTCA
Oligo_71	TTTACCCCAACATGTTTTAAATTTCCATAT
Oligo_72	CGGATTGCAGAGCTTAATTGCTGAAACGAGTA
Oligo_73	CGAAAGACTTTGATAAGAGGTCATATTTCGCA
Oligo_74	AGAGAGAAAAAAATGAAAATAGCAAGCAAACT
Oligo_75	AAAGTCACAAAATAAACAGCCAGCGTTTTA
Oligo_76	GAGAGATAGAGCGTCTTTCCAGAGGTTTTGAA
Oligo_77	CTGTAGCTTGACTATTATAGTCAGTTCATTGA
Oligo_78	GATGGCTTATCAAAAAGATTAAGAGCGTCC
Oligo_79	TTGCTCCTTTCAAATATCGCGTTTGAGGGGGT
Oligo_80	TAGAGAGTTATTTTCATTTGGGGATAGTAGTAGCATTA
Oligo_81	CCAACAGGAGCGAACCAGACCGGAGCCTTTAC
Oligo_82	TTAACGTCTAACATAAAAACAGGTAACGGA
Oligo_83	GAAACGATAGAAGGCTTATCCGGTCTCATCGAGAACAAGC
Oligo_84	ATCCCAATGAGAATTAACTGAACAGTTACCAG
Oligo_85	GCCAGTTAGAGGGTAATTGAGCGCTTTAAGAA
Oligo_86	ACGCTAACACCCACAAGAATTGAAAATAGC
Oligo_87	AACAGTTTTGTACCAAAAACATTTTATTTC
Oligo_88	GATTTAGTCAATAAAGCCTCAGAGAACCCTCA
Oligo_89	AATGGTCAACAGGCAAGGCAAAGAGTAATGTG
Oligo_90	CCAATAGCTCATCGTAGGAATCATGGCATCAA
Oligo_91	GCGAACCTCCAAGAACGGGTATGACAATAA
Oligo_92	GCCTTAAACCAATCAATAATCGGCACGCGCCT
Oligo_93	TAAATCGGGATTCCCAATTCTGCGATATAATG
Oligo_94	AAATTAAGTTGACCATTAGATACTTTTGCG
Oligo_95	TAAATCATATAACCTGTTTAGCTAACCTTTAA
Oligo_96	TTCTACTACGCGAGCTGAAAAGGTTACCGCGC
Oligo_97	TTTTATTTAAGCAAATCAGATATTTTTTGT
Oligo_98	GTACCGCAATTCTAAGAACGCGAGTATTATTT
Oligo_99	CTTATCATTCCCGACTTGCGGGAGCCTAATTT
Oligo_100	TGTAGAAATCAAGATTAGTTGCTCTTACCA
Oligo_101	AACGCAAAATCGATGAACGGTACCGGTTGA
Oligo_102	TATATTTTGTCATTGCCTGAGAGTGGAAGATTGTATAAGC
Oligo_103	TAGGTAAACTATTTTTGAGAGATCAAACGTTA
Oligo_104	AAAGGCCGGAGACAGCTAGCTGATAAATTAATTTTTGT
Oligo_105	GTAATAAGTTAGGCAGAGGCATTTATGATATT
Oligo_106	GACAAAAGGTAAAGTAATCGCCATATTTAACAAAACTTTT
Oligo_107	ACAACATGCCAACGCTCAACAGTCTTCTGA
Oligo_108	GTTTATCAATATGCGTTATACAAACCGACCGTGTGATAAA
Oligo_109	AACAAGAGGGATAAAAATTTTTAGCATAAAGC
Oligo_110	GCTATCAGAAATGCAATGCCTGAATTAGCA
Oligo_111	GAGGGTAGGATTCAAAAGGGTGAGACATCCAA
Oligo_112	CAACCGTTTCAAATCACCATCAATTCGAGCCA
Oligo_113	CATGTAATAGAATATAAAGTACCAAGCCGT
Oligo_114	AATTGAGAATTCTGTCCAGACGACTAAACCAA
Oligo_115	AGTATAAAGTTCAGCTAATGCAGATGTCTTTC
Oligo_116	TTAGTATCACAATAGATAAGTCCACGAGCA
Oligo_117	TAATCAGCGGATTGACCGTAATCGTAACCG
Oligo_118	ATATTTTGGCTTTCATCAACATTATCCAGCCA
Oligo_119	TAAATCAAAATAATTCGCGTCTCGGAAACC
Oligo_120	ATCGCAAGTATGTAAATGCTGATGATAGGAAC
Oligo_121	TCAAATATAACCTCCGGCTTAGGTAACAATTT
Oligo_122	CCTAAATCAAAATCATAGGTCTAAACAGTA
Oligo_123	ACAAACGGAAAAGCCCCAAAAACACTGGAGCA
Oligo_124	CGGATTCTGACGACAGTATCGGCCGCAAGGCGATTAAGTT
Oligo_125	GCGAGTAAAAATATTTAAATTGTTACAAAG
Oligo_126	TGTAGCCATTAAAATTCGCATTAAATGCCGGA
Oligo_127	GCCATCAAGCTCATTTTTTAACCACAAATCCA
Oligo_128	TATAACTAACAAAGAACGCGAGAACGCCAA
Oligo_129	ACCTTTTTATTTTAGTTAATTTCATAGGGCTT
Oligo_130	GAATTTATTTAATGGTTTGAAATATTCTTACC
Oligo_131	GAGAAGAGATAACCTTGCTTCTGTTCGGGAGAAACAATAA
Oligo_132	CTTAGATTTAAGGCGTTAAATAAAGCCTGT
Oligo_133	TGCATCTTTCCCAGTCACGACGGCCTGCAG
Oligo_134	GCTTTCCGATTACGCCAGCTGGCGGCTGTTTC
Oligo_135	AGGCAAAGGGAAGGGCGATCGGCAATTCCA
Oligo_136	AGAAAACAAAGAAGATGATGAAACAGGCTGCG
Oligo_137	CATTTGAAGGCGAATTATTCATTTTTGTTTGG
Oligo_138	CATAAATCTTTGAATACCAAGTGTTAGAAC
Oligo_139	CCAGGGTTGCCAGTTTGAGGGGACCCGTGGGA
Oligo_140	GATGTGCTTCAGGAAGATCGCACAATGTGA
Oligo_141	TCTTCGCTGCACCGCTTCTGGTGCGGCCTTCC
Oligo_142	CAACTGTTGCGCCATTCGCCATTCAAACATCA
Oligo_143	CTGAGCAAAAATTAATTACATTTTGGGTTA
Oligo_144	CGCGCAGATTACCTTTTTTAATGGGAGAGACT
Oligo_145	CCTGATTGCAATATATGTGAGTGATCAATAGT
Oligo_146	CTTTTACAAAATCGTCGCTATTAGCGATAG
Oligo_147	GTCGACTTCGGCCAACGCGCGGGGTTTTTC
Oligo_148	TACCGAGCTCGAATTCGGGAAACCTGTCGTGCAGCTGATT
Oligo_149	CTGTGTGATTGCGTTGCGCTCACTAGAGTTGC
Oligo_150	CACAACAGGTGCCTAATGAGTGCCCAGCAG
Oligo_151	GCAATTCACATATTCCTGATTATCAAAGTGTA
Oligo_152	ATTATACTAAGAAACCACCAGAAGTCAACAGT
Oligo_153	CTACCATAGTTTGAGTAACATTTAAAATAT
Oligo_154	CGTAAAACAGAAATAAAAATCCTTTGCCCGAAAGATTAGA
Oligo_155	TTAATGAACTAGAGGATCCCCGGGGGGTAACG
Oligo_156	TTCCAGTCGTAATCATGGTCATAAAAGGGG
Oligo_157	CACATTAAAATTGTTATCCGCTCATGCGGGCC
Oligo_158	AAGCCTGGTACGAGCCGGAAGCATAGATGATG
Oligo_159	ATTATCATTCAATATAATCCTGACAATTAC
Oligo_160	GCGGAACATCTGAATAATGGAAGGTACAAAAT
Oligo_161	ATTTTAAAATCAAAATTATTTGCACGGATTCG
Oligo_162	CTCGTATTAGAAATTGCGTAGATACAGTAC
Oligo_163	TTTTCACTCAAAGGGCGAAAAACCATCACC
Oligo_164	GCCCTTCAGAGTCCACTATTAAAGGGTGCCGT
Oligo_165	AGCAAGCGTAGGGTTGAGTGTTGTAGGGAGCC
Oligo_166	GCGAAAAATCCCTTATAAATCAAGCCGGCG
Oligo_167	TCAATATCGAACCTCAAATATCAATTCCGAAA
Oligo_168	TGAAAGGAGCAAATGAAAAATCTAGAGATAGA
Oligo_169	CTTTAGGGCCTGCAACAGTGCCAATACGTG
Oligo_170	GCCGTCAAAAAACAGAGGTGAGGCCTATTAGT
Oligo_171	CTCCAACGCAGTGAGACGGGCAACCAGCTGCA
Oligo_172	TGGAACAACCGCCTGGCCCTGAGGCCCGCT
Oligo_173	GCCCGAGAGTCCACGCTGGTTTGCAGCTAACT
Oligo_174	TCGGCAAATCCTGTTTGATGGTGGACCCTCAA
Oligo_175	ACCTTGCTTGGTCAGTTGGCAAAGAGCGGA
Oligo_176	AGCCAGCAATTGAGGAAGGTTATCATCATTTT
Oligo_177	TTAACACCAGCACTAACAACTAATCGTTATTA
Oligo_178	CAGAAGATTAGATAATACATTTGTCGACAA
Oligo_179	CAAATCAAGTTTTTTGGGGTCGAAACGTGGA
Oligo_180	AAAGCACTAAATCGGAACCCTAATCCAGTT
Oligo_181	CCCGATTTAGAGCTTGACGGGGAAAAAGAATA
Oligo_182	AACGTGGCGAGAAAGGAAGGGAAACCAGTAA
Oligo_183	TAAAAGGGACATTCTGGCCAACAAAGCATC
Oligo_184	ACCCTTCTGACCTGAAAGCGTAAGACGCTGAG
Oligo_185	GCACAGACAATATTTTTGAATGGGGTCAGTA
Oligo_186	CTTTAATGCGCGAACTGATAGCCCCACCAG

## Sheet: RR_native
Name	Sequence
Oligo_1	AAGGGTGAGAAAGGCCGGAGTGCCGGAAAACTAGAAGATTG
Oligo_2	TTTTTGTAATACTTTTGCGGGAGAAGCCTTTGGTTGTAATCAATT
Oligo_3	AAAGGCTAATGTGTAGGTAAAGATTCAATTTGAGA
Oligo_4	GAATTATTTAAATGCAATGCCTGAGTATCAGGTCATTGAAAACCGAA
Oligo_5	TAAAGCCATTTTTAGAACCCTCATATATGCAAAATCATACAGTTAGTTT
Oligo_6	TAAATCATTTCAACGCAAGGATAAAATCAGAGCTAGCATTTTTCGCA
Oligo_7	ATCGATGTTCATATAACAGTTGCCGCCATGAACGG
Oligo_8	TTTTTCGCGAGCTGAAAAGGTGGCCCAAAAA
Oligo_9	CAAATATAACGGTAATCGTAGAGGGTTAGCTCTTGCCG
Oligo_10	GATTCCCGAGCAAACAAGAGAGATCTACAAGAGGA
Oligo_11	GTAGATGCAAGGCACCTGAGAGTCTGAATTCTG
Oligo_12	AGATACAAACATCCAATAAATTAAGCAACAGACGG
Oligo_13	AATAACCTACTAATAGTAGATAAAGCTTACTTA
Oligo_14	CTGTTTAGGCTTAGAGTACCTTCAAAAAAGGTCTTTACCCTG
Oligo_15	ATATTTTGAACGCCCAAACGGCCGTGCATCTGCCGCTTTC
Oligo_16	AAGTACGCAGCTTTCATCATTGATTTAGACGACGG
Oligo_17	ATGTTTTGAACCAGCGTTTTATAAACAGTTCAGAAATAGCGTCACTATC
Oligo_18	AATATAACCAACAGCCCGAAAATGACCATAAATCAATAGTAACCAGACG
Oligo_19	TTTTTAGAGGTCATTTTTGCGGATGCTATAT
Oligo_20	CTGTAGCGTGTCTGGAAGTTTCATTCAACGCGTCT
Oligo_21	CAAAGCAAATATGCAACTACGAACGATGCCAAGGCATAGG
Oligo_22	GCAAACTTGCTGTAGCTCAACGACCATTTAGTAAAATCAAGA
Oligo_23	TTAGAGAGCTTAATTGCTGAATGGTCGACGAGAAACCGGA
Oligo_24	TTCTCCGTGGGAAATCAAACGGGCCGTTGGGTAACGCCAGGGTTT
Oligo_25	CGTCGGAGGGGACGACGACAGTATCGAT
Oligo_26	AGCGAGTAACAACCGGCCTTCACTAATGTCCCAGT
Oligo_27	ATTCGAGCACATTAAATGTGTGAATCCCCCTCAAATCGTCAACGAGGC
Oligo_28	TTTTTAGAAGCAAAGCGGATTGCATTAATTG
Oligo_29	AACGAGAGACTTCAAATATCGACCGGAATAGAAAGTCAACTT
Oligo_30	AAAATCGATTAAGAGGAAGGTCAGGAACGGAACTACCTTA
Oligo_31	AAGTTTTAAATAGCTTAGTACCTAAAGTTTTGTCGTCTTTTTTTT
Oligo_32	TTTTTTTGCAAAAGACTATTATAGTCTTTTT
Oligo_33	CTGCGCTTAGACATAACATAAAAACACATAAATCAATA
Oligo_34	AACTGTTGGGAAGATCGCACTCCAGCCAAGTTTGA
Oligo_35	CAGGGCGATCGGTGAATAATTATTGTAAACGTTATATAAGCTCACC
Oligo_36	ATTCATCAGAGCAACCAATACTGCGGAATGCTT
Oligo_37	TACGTTAACTGGCTAAATGAATTTCTTAAACAGCTTGATATTTTT
Oligo_38	TTTTCGTTGGGAAGAAAAATCCTCCTTTTGATATTTTT
Oligo_39	CGATTAATCTTCGCATTCAGGCGGCACCGCTTCTG
Oligo_40	TTGTAAAGAATACCAGGAATTTAAATATTCGCCTCAGGAAGATACATAA
Oligo_41	TGTGAATAACATTATCGTTTAAATGTTTAGACTGG
Oligo_42	TTTAAGAATAAAACAAAACCAGCCAGAGGGGGTA
Oligo_43	CAGTGAAAATCAACCCGACAACATTAAACGGGTAAAATACTTTTT
Oligo_44	TTTTTCTGCTCATTTTTCATTTGGGGTTTTT
Oligo_45	GAGAGACGCTACCCACACCCGCCGC
Oligo_46	AATCCGCATCATCGCGAAGGCACCAACCAAGTTTCTGACAACAGGTGAA
Oligo_47	TTTTTTTGTGTCGACATTATGACCCTTTTTT
Oligo_48	AAATCCCGTAAGACCCCCAGTCAATCAGACCTTCTTGGGCTTGAGAG
Oligo_49	GTTAAACCCAGCAGTTGGGCGCAGTGGTGAAGGGAAGCTATT
Oligo_50	TTTTTGTAATGCCACTACCTGATAAATTTTT
Oligo_51	GTCACGCTGCGCGTTCCGGAAATTTCTGCTCATTCACGGAAATTTGTGGAAACA
Oligo_52	TTTTTCCGATAGTTGCGGTAACAAAGTTTTT
Oligo_53	AATTTCATTTGAGTACTATGTCCCGGAAAAGAG
Oligo_54	TTTTCTGTAACGATCGCCACCTATAGCCCGGAATAGGTGTATCACCGTTTTT
Oligo_55	TTTTTCCAGACGTTAGTCATTATACCAGTCAGGATTTT
Oligo_56	AGCAGCCTTTACGTGAATATGCAAGGATCGGCG
Oligo_57	AGAGAGAGGGAGAATGAAAGTATTAAGAGGCTGAAAGCGCA
Oligo_58	TTTTTTACTCAGGAGGTGAGAGGCTTTTTTT
Oligo_59	TATTCTGAAACATTAACTGATTCGCCTATTACGCCAATAG
Oligo_60	TTTTTTAAAGCCAGAATGGAAAGCGCAGTATATTCGCGTTT
Oligo_61	AAATAAGTTAAGCCCGTATAAACAGTTAATGCCCCACAAG
Oligo_62	TTTTATCAAGATTAGTAATAAATCCTCATTTT
Oligo_63	CCTTGAATTTAACGGATAACCCCTGCCTATTTCGGAACCT
Oligo_64	CTCCCGACCAGCTAGGCCTTGCTCTGAATTTACCGTTCCAGTCAGGTCA
Oligo_65	CTTGCGCGAGAAAACGTTATCTAAAGTTGAAAGGAATTGTTTTT
Oligo_66	TTTTATATACAGTAACTTGAAGCCTTAATTTT
Oligo_67	CAGAAATAGAAACCTCCACGCCGTGCCAATGAGTGAGCTAACTCACATT
Oligo_68	TTTTACCATCACCCAAATCAAGTTTTTTGATCAGG
Oligo_69	CCTCATGGCTGGAGGTGTCCACTCAATTTTTAT
Oligo_70	AGCTTACAACGGAACGTGCCGAAGCGAACCGATTAATGAAACCTTAGAT
Oligo_71	AAATCAAAAGAATACAAGCGGACCAGAACGACAACCATCGTA
Oligo_72	CCCTTATGCGAAAAACCGTCTGGGTCGATTGCGTATCGGGAG
Oligo_73	AAATCGGCAAAATCCCCAGCATTTTGCTTGCCCG
Oligo_74	TTTTTATGGTGGTTCCGGCGATGGCCCACTACGTGATTTT
Oligo_75	TCCGCCGTAAAGTAACGGCATCACATAGCTGTGCGGCTGGCAACAG
Oligo_76	ATTATCAGGCGATTTCCAAATTGCGTTGCGCTCTTTTT
Oligo_77	TTTTTAGTTTGAGTAACCAGGTTTAACGTCAGATGATTTT
Oligo_78	CCATCACTGATGCACTTTTTCCCGAAGCAAAGTTACCAGAAATATAA
Oligo_79	GCAAATCAACAGATTATTTACATCTGTAATGGGGGCGCG
Oligo_80	TCGTATTCACTAACCTGGTCAGTTGGCAAACCTGTTGGTTTG
Oligo_81	AAATCCTGGAACAAAAAGAAAGGTGCCGTAAAGCATCAAAGG
Oligo_82	ATATAACTTAATTTAAATAGCGAGGAAACGCAATATACATAC
Oligo_83	ACCTCCGGTCCTGACACCCTCAATACCCAAAAGAATGTTA
Oligo_84	TCTGAGATATCCCAGCCGCCATGATTAAGACCGTAATCAGTACCGCCTC
Oligo_85	TAGCAAGCAAATGGAGGGATTTAGAAGTTTCCTGA
Oligo_86	CGCCCAACATGTAGACCGGAAGCGACAGAATCAA
Oligo_87	CAAGCAATTCCAAGGCCATCTGTTTTCATCGGCA
Oligo_88	TTTTTTACCGCACTCATGGAGGTTAGTACCTTTTACAGATTTT
Oligo_89	ATCGGCTTCACCGGTTTAGCGTCAGACTATTAGCATCACCGT
Oligo_90	AACGGGTAAAGTTTTCGAGCCAGTAATTTTTT
Oligo_91	ATCTTAAAATATCGTGTGAGCCTGTTTAGTA
Oligo_92	AATAGCTAATTGAGAAACGATTTTTTGAACATAAAATGC
Oligo_93	ATCAAAAGTCTTTCAAGTAATATGTAATTTAGGCATTAGGAG
Oligo_94	TTTTTGCCCCCTTATTAACAAACATGCTATTTTGCAC
Oligo_95	GCCGAACCCTTTTTTCAGAGATCAAAAATGAAA
Oligo_96	ATAACGGAGCAAGAAACAATGCATCTTCTGACCAAGCTTAGG
Oligo_97	GTAGCGCTTTCATAGACGATTCAATTTTATCCTGAGCGTTTTTTATTTT
Oligo_98	ACCAATTATTCATTAAAGGAGACGACATCAATAGGAATCA
Oligo_99	TCACCAATTTGGGAATTAGAGTTTTT
Oligo_100	TTTTTCCAGCAAAATTTTCGGTCATATTTTT
Oligo_101	AATTCATATGGTTTACCGACATTTTAGTATATGT
Oligo_102	GCCAAAGACAAAAGATTAAATTTAATGGCGTTATACAAATTC
Oligo_103	TTCAACCGATTGACGCCTGTAAAATAAGACTACC
Oligo_104	AAGGTAAATATTGAATGTTCATTACGAG
Oligo_105	CACCGACAAAGGTACTTATCAGCCGTTTAGCGAACAAACAATAACGGAT
Oligo_106	TTATCATATAAAGCCAACGTATCGGCCTTGCCTCAATTCA
Oligo_107	GCTAATGGTAGGGCTTAATTGTAATACATTTGAAA
Oligo_108	GACAATCCATATTTAACAAAGATTAGAACAATTGGAGCGG
Oligo_109	TTTTTAAGAGAATATATTAAACCAAGTTTTT
Oligo_110	CTCAACACAGAACGGGGAGGGCCTTATTACGCAGTACTGGCACCCTCAG
Oligo_111	AGAATCGAAACAACCGGAAATGAAACCATCGATAGCAGCACT
Oligo_112	CGCCAACTCTGTCCTGAATTAAGGCCGGAAACGTCGTTTGCCAACCAGA
Oligo_113	GCCATTGTAACCGTATCCTGACAGGAGGAGGAGCGGGCGCT
Oligo_114	ACCGCCATCATATGTTTGAAATACCAGCATAAAGGTGGCAACGGAAACC
Oligo_115	CAATATTTGCCACGTCAGTATCACAGTTTGTTCTTGGGGGTTTCTGCCAGCTTTT
Oligo_116	TCCAGAATTTGATTGAACAGGAACGGTATATGAGCCGGGTTT
Oligo_117	GGTAATATTACCAGACAATAGGGCGACAGCAAACGTAGAAAA
Oligo_118	CTTGCTCAAATGAAAAATCTGGGCGCGGGCAAC
Oligo_119	AGCCGTATCAAACCCTCAATAATGAAGTTGCAG
Oligo_120	TTTTTAGGAAGGTTATTAATTTTAAATTTTT
Oligo_121	TCACCTTGCTGAACGGGGAGACACCGCC
Oligo_122	CTCACTGTTGCCCTTTCCTGTAATTCGTAATCATGGCCTCCT
Oligo_123	CAGGGTCGCTCACAATTCCACACAACTGCGTATTAAAGCACTCAAAC
Oligo_124	GGCGGTTATACGAGCCGGAAGCATAAAGAACGCGCCTCAAATCAATAGA
Oligo_125	TCGGCCTGTAAAGCCTGGGGTGCCTAGCTGCATTCAATATAACTAAT
Oligo_126	GTCGGGAAATCAACAATATCTGAGGCATACCGACATTGAGCCGTAGCACCATTACC
Oligo_127	TTTTTACTGCCCGCAAATCCTGTTTGTTTTT
Oligo_128	CGGGTTACCTGCAATCCAGCCCAGTCAACAGAGATAGAAC
Oligo_129	TTTTGTACCGAGCTCGGTGAAATTGTTATCGGTTTTTCCAGCAG
Oligo_130	TTTTTCCCCCTGCATCAGACGGCCAGCG
Oligo_131	TAACACCACGAACCACCAGCACGCCATTGCGCGAACTGATAGCCTTTT
Oligo_132	TTTGAGGTGAGGCGGCTGAGAG
Oligo_133	CCTTCGAGCTGGCAGATTCAGCAGTGTCACTGAGTGATGC
Oligo_134	TTTTTACAGACAATTGGTGCTGCTTTTT
Oligo_135	ATTTTTGCGTAAGAATACGTGGCTTTTT
Oligo_136	AATGGCTATTAGTCTTTAATAAAAATACCTGACCTGAAAG
Oligo_137	TTTTCTAAAACATGAAGATAAAACATTTT
Oligo_138	TTTTTGGCCAGAATGCGGCGGCACTCTG
Oligo_139	GCCGTTTTCACGGTCATACCCGCGTCCGTGCGCGCCTGTG
Oligo_140	TTTTACGCGTGCCGAGGATCCCCGGTTTT
Oligo_141	AAACAGGCATGTCAATCATATAGCTGATACGCAGACAAACTTCAAAC
Oligo_142	GTTAAAATTCGCATGCCCCAAAAACGTATTTACCAGGTTG
Oligo_143	TTTTTCGTTGGTGTAGATGGGCGCGTGCCGGAAGCGCCAACAC
Oligo_144	ATCGTAACGGATTGACCGTAATTTTTAACCAGCTGGATGTGCACCTT
Oligo_145	TAATAAAGAAAAGTTTTTTTTTTTAAGCAGATA
Oligo_146	TTCCCTCGCAAGACTTT
Oligo_147	CGTTAGAGGCCACCTTT
Oligo_148	GCCTCAGCGGGGTCTTT
Oligo_149	TTTTTAGTTTATTTTGTCACAATCAGGCGTTGAGAAAAAATCCAATTAGAATTAATTACATTTA
Oligo_150	TTTTTACACCGGAATCATAATTACGCTCATGAGTCTGTAATCAGTGAATCAGTGGCAAGTGTAG
Oligo_151	TTTTTTTTTGACGCTCAAGTAATAAATTTTT
Oligo_152	TTTTTTTACACTGGTGTGTGCCGGTGTTTTT
Oligo_153	GTTCAGCAAATCGTGTTTCTTGAAATGGGAAAAACTAGAAAAATAAATA
Oligo_154	TTTTTAGGGACATTCTGGCCACACGACCATCGTCTTGCTCGT
Oligo_155	GATGCTGATTGCCGTAACCAAGGGCGCATTACCTTATGTGA
Oligo_156	GCTTTCGCAGCATCCGGCCAGAGCACATAGGGCGCAGCGGGAACAAAAT
Oligo_157	TTTTTAATGGAAAAATGCGCTAGACTTTCTCCGACGGGAACGGATAAC
Oligo_158	GCGATAGAAACATCAAGAAAGCTAAAGAAGTG
Oligo_159	GTTGTGTTGATGAAGGGTAAAGCCCTCAGCAGCGA
Oligo_160	AAGACAGCCTTTAGACATCGACATAAAACTGACCAACCAGGCCTTTCAG
Oligo_161	CGGGATCGTCACTTCAAATTTTTTCACG
Oligo_162	TTGAAAAGCTTTTGTGTACAGACTTTGA
Oligo_163	ATTGCGAATAATGTAGATGTACCGTAAC
Oligo_164	ACTGAGTTAAAGGACACGACGAGGTGGA
Oligo_165	CAATAGGAACCCGGGACTCCTCAAGAGA
Oligo_166	AGGATTAGCAAGCCCGCCAAAACATTCA
Oligo_167	ATTTATCCCAATCCTAAGACGTTGGGTTATACTTC
Oligo_168	CCATATTCCACCACAGTGCCTTGAGTAACAGTGCCCAATAATAAGAGAG
Oligo_169	CTGAGAAAGCAAAAGAAGATGAAGGGATTTTAGTT
Oligo_170	AAAGGAAGGGAAGAGACTTGT
Oligo_171	CATCCCACGCAACCGTTGCGGCGCCAGATGTAGCA
Oligo_172	GTGGTGCAGAACGTCAGCGTGTGGCGAGGTTTGGATTACCTGGAGTCAA
Oligo_173	TTAAAAAGCCGCACAGGCGGCATCGGAAAAGGCCTCTCCAAGAACAAC
Oligo_174	GGGAGTTACGAGGGTAGCAA
Oligo_175	TAGAAAGAAAAAAGGCTCCACTTGCACTGGCTTAAGGG
Oligo_176	TTCGTCAAGGGATAGGATTAGCGGGGTTTTGCTCCACCCTATAGTAAGTTGA
Oligo_177	CATTTTCCCAGTACAAACTATGAGAACCATGGTTTAATT
Oligo_178	AGCCGCCACAAAATAAACAGTAGTGATTTTTAACATCA
Oligo_179	GCCAGTTACCAGAATAATAAGTTTTAACGGGGTCCCTCAGAACCGCACAAGA
Oligo_180	ATTTATCTTATTCATTTCAATTATACTCAATATGAGAC
Oligo_181	TTCTGAAAAGCCGGCGAACGGTGCTG
Oligo_182	GGCAGCACCGTCGTCACCAGTAATCCTAGTAATA
Oligo_183	TGCCAACGTCTGGTCAGCAGCACGGGGATAATGGAAGGCGAAAAAATCA
Oligo_184	CGATTATTAAAACACTCATCTCGGCTACGCTGAGGAAAGGAGAGCGGAG
Oligo_185	ACCAAGCGCGAAACGCCGGAATGACAAGAACACCA
Oligo_186	TTCGGTCAGAGGCTTTGAGGAAATACAC
Oligo_187	CAGTTTCCCTTTAATTGTATCCGATATAGTAATCTCGAGGCG
Oligo_188	CAACGCCGAGCCACAGTACCAGGCGGATAAGTGCCAACCGCCATAACCCTTACAGG
Oligo_189	ACCCTCATGTAGCATTCCACACTTTCAATAATCATGAACGAG
Oligo_190	CAGAGCCCCAGAGCCTAATTTTACAGATATAGAAG
Oligo_191	CGTCTTTGCCGCCAGATGATACAGGAGTGTACTGGCCACCACCCTCAGATCCTAAT
Oligo_192	ACAAAATCGCGCAGAGGGTTATTATCAGTGCCCTT
Oligo_193	GAACCTACGATTTAGAGCTTG
Oligo_194	AAGGAACAAGAGTCCACTATTGAGCCCCCCATATCCCAAGTTGCTTATC
Oligo_195	TTGTTCCAGTTTCCGCAAGAAAGCTGATATGATGGGAGTAGA
Oligo_196	AAAGTACGAAAGAGGCAAAAGCTAAAGAGCATAACGGTTTATTAAACAA
Oligo_197	AACGGAGATTTGTGACCTGCTTACCCATAAGGCT
Oligo_198	CGCCCACCTTTTTCATGAGGTAAAAC
Oligo_199	ATTTTGCCAGCTTGCTTTCGAACCATTATTCATCCATG
Oligo_200	GACAGCCCCCTCAGGTCGAGAGGGTTGATATAAGCTCAGAACGATAGAACTA
Oligo_201	ACCGCCACTCATAGTTAGCGTATGGGTGCGATTGCCCT
Oligo_202	ACAGGAGCAACGCTAACGAGCGGTATTTACCGTTTACA
Oligo_203	ATCTTACGTTGAGGAAGCGTCATACATGGCTTTTGCATTGGCCACCAAACCA
Oligo_204	TCTAAGAATTGCTTTGAATAAAAATTAATTATGAGAGA
Oligo_205	ATTTGCAGGAACCCTAAAGGAAAGAA
Oligo_206	ATAGGGTTGAGTGTGGCCCTCATCATAATTAGAC
Oligo_207	GCCCGAGCGTGGACTCCAACGCTAAATCCGTAAAATCGCCTGACGCGAG
Oligo_208	GCATAACGGTTTATCAGCTTG GCAGATTGTAGATTAAGTAGGTAGCCAAGGTCAAGTGTCGAGGTCAGTAGCGGTTAGTCAGAGGTATAGGTAGGTTAGGTAGGTAGGTGC
Oligo_209	CGTAAAATCGCCTGATTGCTT GCACCTACCTACCTAACCTACCTATACCTCTGACTAACCGCTACTGACCTCGACACTTGACCTTGGCTACCTACTTAATCTACAATCTGC

## Sheet: 126hb barrel like
Name	Sequence
Oligo_1	AGCCAGCTTTCCTTTTTTTTT
Oligo_2	TTTTTTTTTTGGCCCTGAGAGAGTTGCAGCAAGCGTGAACCA
Oligo_3	TTTTTTTTTCCTCAGGCATAGGTCAGAGTGGTTATCTGGACTTTTTTTTT
Oligo_4	TTTTTTTTTCAGATTGGAGAGGAGGAGGGACAGTGAATAGGTTTTTTTTT
Oligo_5	TTTTTTTTTATGGTGGGAGGGAGATAGCCTTTATGCCTGGTTTTTTTTTT
Oligo_6	TTTTTTTTTTGAGTGTTGTTCCAGTTAGCCCGAGATAGGGTTTTTTTTTT
Oligo_7	TCACCTGCCCTTCACCGCCTTTTTTTTT
Oligo_8	TTTTTTTTTACTGGACTATCACCTGGATCACATGTCTGACATTTTTTTTT
Oligo_9	CACGACTTGACCCTTGAGGTCTGTAGTGTTTTTTTTTTT
Oligo_10	TTTTTTTTTGGGAAGAAAGCGAAAGCGTGGCGAGAAAGGAATTTTTTTTT
Oligo_11	TTTTTTTTTCTTCCAGGGGGCTTAGAGATAGACTTAACTGTTTTTTTTTT
Oligo_12	TTTTTTTTTGGGCAACAGCTGATCAAATCAAGTTTGCGCGTA
Oligo_13	TTTTTTTTTCTACGTGAACCATCACTCAGGGCCGAAATC
Oligo_14	TTTTTTTTTCTTGTGGGTCCCCAAAAATGGGTTGGATAGGCTTTTTTTTT
Oligo_15	CTATGTTCACCAGTGAGACTTTTTTTTT
Oligo_16	TTTTTTTTTCTAATTTTAAGACAAGATGATACAGTGTCTAGTTTTTTTTT
Oligo_17	TTTGACGTGCCTGAGTAGACGTATTGGGCGCCATTTTTTTTT
Oligo_18	TTTTTTTTTCACCAGAACCCCAGCTGGCTTGTTGTGGAAGTTTTTTTTTT
Oligo_19	TTTTTTTTTAAGTGTTTTTATAATCACGCCAGAATCCTGAGTTTTTTTTT
Oligo_20	TTTTTTTTTTCCCAATTTTAAATATCCATATAACAGTTGATTTTTTTTTT
Oligo_21	TTTTTTTTTGGGTGGTTTTTCTTGTTGC
Oligo_22	CCATTAGATACATTTCGCATTTTTTTTT
Oligo_23	TTTTTTTTTGGAGAGGCGGTTTGAGAACTCAAACTGAATACG
Oligo_24	TTTTTTTTTTCTGCTGTCCTTATCATAAGTAA
Oligo_25	TTTTTTTTTGGCACCGCTTCTAAGCCTTTATTTTTTTTTTTT
Oligo_26	TTTTTTTTTAATGGTCAATAACCACCAG
Oligo_27	TTTTTTTTTAATGGATTATTTACATACGCTCAATCGTCTGATTTTTTTTT
Oligo_28	TGGCACGGCCAACGCGCGGTTTTTTTTT
Oligo_29	TTTTTTTTTTGGGGGCACATGAGTGAGTTTTGGTACCAGGCTTTTTTTTT
Oligo_30	AGCGATGTTTAGCTATATTTTTTTTTTT
Oligo_31	TTTTTTTTTCTGCATTAATGAATCAGACAATATTTCTCAGTC
Oligo_32	TTTTTTTTTAATTTACTGACTCAATAACTTCTAGTGGTGTTTTTTTTTTT
Oligo_33	CCGGAAACCAGGTTTTTTTTT
Oligo_34	TTTTTTTTTATTGGTGTGGTTTGTGTTTAATAAGT
Oligo_35	TTTTTTTTTCAAGCATGTAATCTCCACTTTGATGGAACTGTTTTTTTTT
Oligo_36	GGGAAACCTGTCGTGCCAGTTTTTTTTT
Oligo_37	TGTGTATATGTTGGTAATCACTTCTTTTTTTTTTT
Oligo_38	TTTTTTTTTGCTCACTGCCCGCTTTCGAGAGCCAG
Oligo_39	TTTTTTTTTGCAATAAAGCCTCAGAGAATTAGCAAAATTAATTTTTTTTT
Oligo_40	TTTTTTTTTCAAAGCGCCATTCGCCAAGCAATAGCTAGCAAACGTAGTG
Oligo_41	AACACATTAATTGCGTTGCTTTTTTTTT
Oligo_42	TTTTTTTTTCACAGAATCAGCCTGAGCTTCACTTTTTGAAATTTTTTTTT
Oligo_43	TTTTTTTTTGGGTGTGCCTCATAAGGCTTATTCTTATGCAGC
Oligo_44	TTTTTTTTTATCGGTTGTACCAATAACGAGCATAAAGCTAATTTTTTTTT
Oligo_45	TTTTTTTTTGGGATGGATGTGAGGCTCCTCAAAGAGAGAATTTTTTTTTT
Oligo_46	TTTTTTTTTGTGATTGATCCATATAGTATAGGGGCTCCTTTTTTTTTTTT
Oligo_47	TGAAAGTGGGTATATCAAGTTTTTTTTT
Oligo_48	TTTTTTTTTTAATGAGTGAGCTAACTAGCATCACCAATACAT
Oligo_49	TTGTAAAGCCTGGGGTGCCTTTTTTTTT
Oligo_50	AAAAATCATTTCAGGCTGCGCAACTGTTTTTTTTT
Oligo_51	TTTTTTTTTCAACGCAAGGATAGAACCCTCATATTTTTTTTT
Oligo_52	TTTTTTTTTCAAGATCAAGAAGACCTTTTTGCCCTAAGCACTTTTTTTTT
Oligo_53	TTTTTTTTTTATTTTAAATGCAATGCCA
Oligo_54	TTTTTTTTTCTAACTGGTTCTCTGCGCACCTGGCCTTTCAGTTTTTTTTT
Oligo_55	TTTTTTTTTTAGTTGGAGTGGGGCAATAAATGATGTGGTACTTTTTTTTT
Oligo_56	AAATTCCACACAACATACGTTTTTTTTT
Oligo_57	TTTTTTTTTAGCCGGAAGCATAAAGTGAGGATTTA
Oligo_58	TTTTTTTTTGCCTATCCCAAAAGAACCAAGGACTTGTTTTTTTTTTTTTT
Oligo_59	TTTTTTTTTATTGTTATCCGCTCACAACAATTCGAATCAATA
Oligo_60	TCTAAGCTGAATAGCTACCTCAGTATTTTTTTTTT
Oligo_61	TTTTTTTTTAAAGATTCAAAAGGGTGCT
Oligo_62	TTTTTTTTTTAGACTGGAGGTGTGTACT
Oligo_63	TTTTTTTTTATCTGAGCAAGAAATTCTCTATAGTGGGAAGCTTTTTTTTT
Oligo_64	TTTTTTTTTAGTCCTGATAAGATTCCAGTTCACATACAATCTTTTTTTTT
Oligo_65	TAGCTGTTTCCTGTGTGAATTTTTTTTT
Oligo_66	TTTTTTTTTCAGTCAAATCACCAAATGAGAAAGGCCGGAGATTTTTTTTT
Oligo_67	TTTTTTTTTAACCGTTCTAGCTGGAAATCAATATGATATTCTTTTTTTTT
Oligo_68	TTTTTTTTTAACAAGCCTACTAGCAGAT
Oligo_69	TTTTTTTTTTTATAACATTCCAAGTTAA
Oligo_70	TTTTTTTTTATATTTCTAGGGGTGCGGTAGTGCAACCCACATTTTTTTTT
Oligo_71	TTTTTTTTTGATTGAAGTGATTCTCTCT
Oligo_72	TTTTTTTTTTCGTAATCATGGTCATAATCCTGATT
Oligo_73	TTTTTTTTTTTGGGAAGGGCGATCGGCAATAATAA
Oligo_74	GAATATACCGAGCTCGAATTTTTTTTTT
Oligo_75	ACAGGAGTTGAAAGCATTATTTTTTTTT
Oligo_76	TTTTTTTTTTGTGTGATGGGGAAAGACT
Oligo_77	CCTGCGGGCCTCTTCGCTATTTTTTTTT
Oligo_78	TTTTTTTTTCAAAGGCTATCAGGTCTTTTTTGAGAGATCTATTTTTTTTT
Oligo_79	TTTTTTTTTGATTGTTTGCTTGAGCCAGCAGGTCATCTGGGTTTTTTTTT
Oligo_80	TTTTTTTTTTTTAGGGGAGGT
Oligo_81	TTTTTTTTTGGAGGATCCCCGAACCAATAGGAATTTTTTTTT
Oligo_82	TTTTTTTTTAGGAGGTCCCTGATCTAACCCTTTTTTTTT
Oligo_83	ATACCACCTCGATAAAGACTTTTTTTTT
Oligo_84	TTTTTTTTTGCATGTCAATCATATGGGTAATCGTAAAACTATTTTTTTTT
Oligo_85	TTTTTTTTTCCTGGGAGTATATTCATATCTCTAATGGCCAGTTTTTTTTT
Oligo_86	TTTTTTTTTCTAGTAACAAGTGAGGCCAGTAGAATGATAGCTTTTTTTTT
Oligo_87	TTTTTTTTTTTACGCCAGCTGGCGAAAC
Oligo_88	TTTTTTTTTCCCCCAATGGTCAATCCCAAAGCTGGTTGACTTTTTTTTTT
Oligo_89	TTTTTTTTTAATATTTAAATTGTAACCGCCACCCTCAGAACA
Oligo_90	TTTTTTTTTACGTGGTGCTTGAAATTTTTGTTATTTTTTTTT
Oligo_91	TTTTTTTTTTGTGACATGTTAAAGCGCTATTTTCATTGGCATTTTTTTTT
Oligo_92	TTCATACAGGGCTTAAGCTTTTTTTTTT
Oligo_93	TTTTTTTTTCAACCACTAACCAAACCTGGTGTTGGTCCAGCTTTTTTTTT
Oligo_94	TTTTTTTTTCTTATTAGTTGCTTAAGCCACCTGTT
Oligo_95	AATTCAATTACCTGGTCGCTATTAATCTGACCTCCTGGTTTTTTTTTTT
Oligo_96	TTTTTTTTTCCAGTCACGACGTTGCCAACGCCAGGGTTTTCTTTTTTTTT
Oligo_97	TTTTTTTTTTCAAGAGCTGGGTGGGAGGTTAAGATTAGCTGTTTTTTTTT
Oligo_98	TTTTTTTTTTTCATGCAGAGGATATAAGTCTAGAGTAAGTATTTTTTTTT
Oligo_99	TTTTTTTTTGGTGTAATGAGTACGTTAATATTTTTTTTTTTT
Oligo_100	TTTTTTTTTTAACAACCCGTCGGATTAT
Oligo_101	TACTCCGTGGGAACAAACGTTTTTTTTT
Oligo_102	CAAAATCGGCAGGTCACATTAAATGTGAGCGAGTTTTTTTTT
Oligo_103	TTTTTTTTTTCAGGATTTATG
Oligo_104	GCATCTGCCAGTTTTTTTTTT
Oligo_105	TTTTTTTTTAGGTGAATGCAGGGGCGGTGATTAATCATGGATTTTTTTTT
Oligo_106	TTTTTTTTTTCAAATACTCCTTGTTGGCCCCAACAGTGGCCTTTTTTTTT
Oligo_107	AGCGACATTTCACATAAATTTTTTTTTT
Oligo_108	TTTTTTTTTCATTTCTCCGAA
Oligo_109	TTTTTTTTTAGTGCCAAGCTTTCGGTAGTAAAACGACGGCCTTTTTTTTT
Oligo_110	TTTTTTTTTGGCGCATCGTAACCAATCACCAGTAGCCGGATAGGTCACG
Oligo_111	GATGAGTCTGGAGTCAGCATTTTTTTTT
Oligo_112	TTTTTTTTTACAAATAAATGTTCCAAGACCCTTTTTTTTTTT
Oligo_113	TTTTTTTTTTTGAGGGGACGACGCCGACTTGAGCCATTTGCT
Oligo_114	TTTTTTTTTGCCTTGAATCGGCTGAGGGCACGAATATAGGGTTTTTTTTT
Oligo_115	AGTAATCCTGGAGAAGTAATTTTTTTTT
Oligo_116	AGTATCGGCCTCTTTTTTTTT
Oligo_117	TTTTTTTTTAGTTTAAGTGGTAACAACTGCAGACTAGATGGTTTTTTTTT
Oligo_118	TTTTTTTTTACATCTCACCTCTTTACCTTTTTTTTT
Oligo_119	TTTTTTTTTTCTGTAAGCAACTCGTCAGTGCGGCCCTGCCATTTTTTTTT
Oligo_120	TTTTTTTTTAATTCTTTGACTGAATTGCTGTTGCCAATGAATTTTTTTTT
Oligo_121	AAACACCGGAAGAGTTCTAAGAATGCATCTTCCCAATTTGTTTTTTTTT
Oligo_122	TTTTTTTTTGCGGGCGCTAGGGCGCGAAGAAAGCGAAAGGATTTTTTTTT
Oligo_123	TTTTTTTTTTGGAATGTCATTGTGAAGTAGGGCTTTTTTTTT
Oligo_124	TTTTTTTTTGAGTGACTCTATGATAATTTACGCTCGCCCTGTTTTTTTTT
Oligo_125	TTTTTTTTTGCCCTGGGGTTTTCTTTAGCCATCTTTTTTTTT
Oligo_126	TTTTTTTTTAATTCTACCGATGGCCCATTTTTTTTT
Oligo_127	TTTTTTTTTCATAATTGGGTTTTGCCCAGTCTGTCTATAACTTTTTTTTT
Oligo_128	TTTTTTTTTCAATTCTACTAATAGTGCTGAAAAGGTGGCATTTTTTTTTT
Oligo_129	TTTTTTTTTCAGCTGTGGAGTAGATTAAGATGGCAGGTATGTTTTTTTTT
Oligo_130	GGCCACATTTAAGACCCAGCAATTGGTTTTTTTTT
Oligo_131	TTTTTTTTTTTCATTTGGGGCGCAAAAATCAGGTCGCTTCAA
Oligo_132	CTCTGGTTATCACAGCAAGTTTTTTTTT
Oligo_133	TTTTTTTTTTCTCAGAGGCCAATTGGTTGGTAGTTTTTTTTT
Oligo_134	AATGGACACCCCACATGGTTTTTTTTTT
Oligo_135	TTTTTTTTTAATAACCCCGCTTCTAGACAATGTCCCGCCAATTTTTTTTT
Oligo_136	TTTTTTTTTGCGGATTGACCGTAATGCC
Oligo_137	TTTTTTTTTTGTAATACCCTGACTAGGAAACATTATGACCCTTTTTTTTT
Oligo_138	TTGGTGTAGATGTTTTTTTTT
Oligo_139	AAACTTGATTAGATTCCAGTGCACTGTATAGTTTTTTTTTTT
Oligo_140	TTTTTTTTTACGAGTAGATTTAGAGTCAACATGTTCTGCGATTTTTTTTT
Oligo_141	TTTTTTTTTTACCCAGTCAATAGTAAAAGTCCTAA
Oligo_142	TTTTTTTTTGAGAGGGTAGCTATGCAAATAAATTAATGCCGTTTTTTTTT
Oligo_143	TTTTTTTTTTGCTGAATTGTCAACCATTTAAGTGTCCTTAGTTTTTTTTT
Oligo_144	TTTTTTTTTAGGAAGATCGCA
Oligo_145	TTTTTTTTTAAACAAGAGAATCGATCCTGAGAGTCTGGAGCTTTTTTTTT
Oligo_146	AATACTTCACCCTATATAGTTTTTTTTT
Oligo_147	TTTTTTTTTATGGGGTGGTGGAGCTCTGCTGACCT
Oligo_148	GAGCCAGATTGTATAAGCATTTTTTTTT
Oligo_149	TTTTTTTTTACCTAAAATCTGTATCTGCATCAAGGACAGGTTTTTTTTTT
Oligo_150	TTTTTTTTTAAAGCCCCAAAAACAGCCGGTTGATAATCAGATTTTTTTTT
Oligo_151	TTTTTTTTTGTGATGACTCTGATGGTCAAAGCAGA
Oligo_152	TTTTTTTTTTGTTAAAATTCGCAATGAAAGTATTACGCCACCCTCAGAA
Oligo_153	TTTTTTTTTTTCATGCGCACGACAAATTAAGTGGTTGTGAATTTTTTTTT
Oligo_154	TTTTTTTTTAATCAGCTCATTTTCCCCTGCCTATTTCGGATG
Oligo_155	TTTTTTTTTGGCGATTAAGTTGGGTAATCCAAATA
Oligo_156	TAAGGGGGATGTGCTGCAATTTTTTTTT
Oligo_157	TTTTTTTTTTAGAATATCCCCCTGTCCCTCCATGTTGCTCCTTTTTTTTT
Oligo_158	TTTTTTTTTGGTGGATGTTCTTCTTAATCAGGAGAAGCCAGTTTTTTTTT
Oligo_159	ATTCCAATAGGTTGTGTGGTTTTTTTTT
Oligo_160	AACGCGTCTGGCCTTCCTGTTTTTTTTT
Oligo_161	TTTTTTTTTCGCCATCAAAAATAATTAT
Oligo_162	TTTTTTTTTATGGGAATGGTGAGCCATCACAGGAAGTACATC
Oligo_163	AGCTGGAAGATTGAGAGGCTTTTTTTTT
Oligo_164	TTTTTTTTTTTGTAGCAGACAGTCAATGAGCTGTTTGGTGGTTTTTTTTT
Oligo_165	TTTTTTTTTCAGAGATGATATCATACAGTATAGATGCAGTTTTTTTTTT
Oligo_166	CGCTGAGTAATGTGTAGGTTTTTTTTTT
Oligo_167	TTTTTTTTTAATCATACAGGCAAGGGCATTAACATCCAATATTTTTTTTT
Oligo_168	TTTTTTTTTTAGCCAGCTTTCATCAAGA
Oligo_169	GCTGTACCAATTATTTTGTACTGGCTTTTTTTTTT
Oligo_170	GAATTTCAAGGCAGTGGGTATTGAATGG
Oligo_171	CTATCTACTCAAGACGTACTCGCCCTCAAATCCATGCCCAAT
Oligo_172	CAGGTTCAGCGGGGAGCCCGGATTGATTGAGAAAC
Oligo_173	CATCATTTAGCAGCCTTTACAAGAGATACGAACTGTCATTAC
Oligo_174	GTGAGTGCAAAATTTAAATCATGTGGCCTGCATAG
Oligo_175	GGAACATACAGTGCCCATATCGAAGCAGTGGATTATACTTCT
Oligo_176	TTGAGTAGTGTACTTGCGTAGAGCAGGAATTCTCA
Oligo_177	TGTACAGAGGTACTTAATTCAGAAGTGTATAGAGG
Oligo_178	TACAGGACCATTATCATCAGAAGGCGGATAAGTAAAACGCCG
Oligo_179	AGAAATGCATATTATTTATCCGAACCTCCGCGACCTACGTAA
Oligo_180	GCAGCCTCTACCTATTGTAGGTTTATTAGAAGATG
Oligo_181	AAATCCTAACAGTTAATGCTTGGATGGAAGGGTTAGCTTTGA
Oligo_182	AGGTTGCATTGACTCCACATACAATATACCATAGT
Oligo_183	CTGAGTCTCTGAATTCATCATGCTTCAGGGAGGCA
Oligo_184	ATAGAGTTCTGGATTTCAATATTGACAATGAGAAG
Oligo_185	GCCAGTTACAAAATGTTTTGACTGATAACACCAACCGAGAGGCTTTTAA
Oligo_186	CGTCTTTCCAGAGCATTAGTTAACGGAGGCAAAAGTAGATCT
Oligo_187	CCTTGTGAGGTTGAACCGGAAAGGCCATCTTTTCA
Oligo_188	AATTATTGGCAATGTATTAAA
Oligo_189	GGAGACATATGAGTCCCTAAAGGGAGGCCAGGAAC
Oligo_190	GCCGCCGGGAACCGCAAGTTAGTTACCCTGTAGCGAACTGAT
Oligo_191	CACCAGAAACTTCCACAGGACGTTATTAATTTTAA
Oligo_192	CAGAGCCCTTTACACAAAAGGAGTAACATTATCAT
Oligo_193	CCACCCTTTGTTCCAGTTTGGATATCAAATATGGTGGACAAA
Oligo_194	TTAACAGGCCCTAGTAGAAGGGATTGCAGCCAGGA
Oligo_195	GATGAGTCCTCTTGTTGAGTTGCCTGAGCCTTACC
Oligo_196	TTGAACAACGCCGTCGAGAGGTAGAACA
Oligo_197	AACTCTGATCTTTGGGATTTTAAAAGCTCTGCATCAGGTCAC
Oligo_198	CAGAGCCGAACCACAGCCCGAGTGGACTCCAACGTCGAGGTG
Oligo_199	GCCACCCATAATCTATAATATAGTTTGCGCCATTAAATAAAA
Oligo_200	CTCAGGACTAGTGATCTGCTAGTGTGGAGTAAGGGCTCATCC
Oligo_201	ATATATGTGAGTGAAAACATCGTATCACGAAGGATCTGGAAG
Oligo_202	CTAAATGCCTCCCTCACTAACACATGGC
Oligo_203	CAGGACACAAGGATTTAATACGTATGGA
Oligo_204	ATAACCTCACCCACACCAGCTGTCAATAGTGAATTGCTGATG
Oligo_205	TGCTTCTGTAAATCAGCAAAATTAGTACAGAGGCT
Oligo_206	CGTTTTGTTTTCGGGCTATTAACCTGAAAGCGTAAATCGGCC
Oligo_207	TACATTGAGTATGTTTAAGTTAATCAGACAACAAGAAAGAAT
Oligo_208	AGCTACAACCAAGCCTCATCTCTAGTTTGATAGCGTCTAATA
Oligo_209	GTCAGACCCAGAGCCACTTCAATCAATATCTGGTCTTAGGAG
Oligo_210	CTTTAGCCATCGATGTGCAGT
Oligo_211	TTGCGACAGAATCATCCATGAAAAGATCAAATCAA
Oligo_212	AACGCGAGGCGTTTCTTATCCAACGGGT
Oligo_213	AACTATGTCAATTAATTGCAGGCGGGAGAAACAGC
Oligo_214	ACCATTACCTGTTGTTGCTGGGTAATAACATCACTAGCACGT
Oligo_215	AGCAGCAGTTAGAAACAGGAACCATCACGCAAATTCTAAACA
Oligo_216	TAAGGGCGCTGAGCATACCTACCACCGA
Oligo_217	TCATAGGAATGCTCTGGAATTTTGACTATTCACCA
Oligo_218	AGGCCCAGTACTCTGTGTTGCTGCATTTATGCTTGGAGGCAG
Oligo_219	AAGGAATTAGAGCCAGCAAGT
Oligo_220	CTATGGTAAAACCTGGATATGGTATTCACATTTTTGCGGATG
Oligo_221	ATCATAGGTCTGAGGTTATATCTGAGTTATTCCAC
Oligo_222	GCATGTCTCATTAAATAACGTTGCGCCGCTACAGGTTTGGGG
Oligo_223	CCAGTTGCTGACCACCGTAATCAGTACCTTACTTCGGGGGTG
Oligo_224	CTTAATTTTCCCTTAGAATAGTACCGCCACCCTCA
Oligo_225	AGGTGAAACCACGGGTGAGAAACACCAGAACGA
Oligo_226	GAGACTCAGGATAATGCCCAGGGATTCGCCTGATT
Oligo_227	CAGTACCTCCTAAATCTGTGAATATACAGTAACAG
Oligo_228	TAGATTAAGACGCTAGACAAATTCAGGGTTTGTCG
Oligo_229	AATCGCAGAGAAGAGATGCACCCCCTTGAAAACAT
Oligo_230	TGGGCTGAGGTTGGAGACTACGTTCATGATTGGCCCCTGGTT
Oligo_231	GGCTAGCTGTAAATTATCAAAAATCTGGCAGTCTTTGATTGC
Oligo_232	CGAAAAACCGTCTACAGGCGAGATTAAGAAGAAAATGAAAAA
Oligo_233	CAAATCCTGAAGCTTCTTGGAGTGCTGATCCCCTACCAGTTC
Oligo_234	CGACTTTTTCAAATATTATTAAGGAGTC
Oligo_235	GCTGGATGGGACATATGGAAAACGAACCACCAGCA
Oligo_236	TGTTTAGGAAAAGACTTGAAG
Oligo_237	TCTTACCAATGGTTCCTGCTGCTTGGAT
Oligo_238	AATAAGGCGTTAAAAAAAGCCAAGGAATCCAAAAA
Oligo_239	GCCACAAGTAATAAGAGAATACCAGACGAGAAGAG
Oligo_240	CTTGTATGGCAGAGGCATTTTCATGTTCACTGGTAAACTCAT
Oligo_241	AGCCTCACCAGGAGAGCATGCCTTGCAGCCTCAGCACAGTCA
Oligo_242	CAGCAATGCAACAGTGCCACGTTGAATGTCATAGCCACCATT
Oligo_243	TTCAAGTGCTGTAGGTGGCATTAAAACATATCAGA
Oligo_244	AGTTGGCCAACACAGACCATAGAAGATAAAACAGAAAACATC
Oligo_245	ATCCTGATAGAGGCCTATAATGAGCCTTCTTTCATCAATGCC
Oligo_246	TAGGTCCACTAACTAGGTCAACTATGGCCGATATATCGGAAC
Oligo_247	TCCCCATAGGAGTTACATCAACATGTAC
Oligo_248	TGTCACTCCGAAGCCCTTTTTACTCCTTTATCCAGGCCATGT
Oligo_249	ACCTACTCAGGTGTGGCTTAAGAAACTT
Oligo_250	AGTATAATTTCAACTATCAGC
Oligo_251	GGAATTATTACCGTAGTTTTAATCACAA
Oligo_252	AGGAACACTGCACAATTTTCAGGTTTCTTGGATGA
Oligo_253	GTTTGAGGCAATTCCAACTCGTCATTAGACTTTACCGATTGG
Oligo_254	TGAAATACCGACCGTGCGTTAGAGAATAGAGCCTT
Oligo_255	GAGAGTCAAGGGATGGGAGCAATTCCTGCCCGAACCATTCTG
Oligo_256	AAGAAATGGTAATATCCAGTAACTGAGAACTTTAAGCCACCA
Oligo_257	CGAGCCAACTGAAGTGTGCTATATCATATGTGATACCTCTTG
Oligo_258	CAGATGAGTCTTGGAGGAGAAATTTCAT
Oligo_259	CAATAACGGCAAGATGAGGGTATGAAAC
Oligo_260	TTATTTAACAACGCCAACATGGCGCCTG
Oligo_261	GAGGATATATCCTGTATTAACAATATCACGGGGAAGCACTAA
Oligo_262	TGTAAGGTTGACCTACTTTTAACAGGGGAATTGACAAGCTTAGGCTGTT
Oligo_263	CGCGCAGACACCTATTATTCTGAAACTTTTAAGTTACAAAAT
Oligo_264	GGGTCATCATGCTGTCCTAGGACCTGCTGGAATAATTTGTCTGGGCTGT
Oligo_265	AAGACCTATCTTAATAGTACTACCCCAG
Oligo_266	TAAAGTAACAAAGAAAGGTCCTACTAGATAAGAATTGATGCT
Oligo_267	AGGTTATGGAGTGTTTTTGCTCTCTGTAGCGAGAA
Oligo_268	GTCCTGACCGATAGATTGAATTTCTTAA
Oligo_269	CCTTAAGGGGTATTAGCCGTTGTTGATGGGCTCCATGCACCC
Oligo_270	CTGCAAAGGCTCTGCAAAGGTCTTATGAGTAGCAACCAAAAGGAAAGGA
Oligo_271	TGGAGGAGAGATTTCCTCCCAATGATTCGCCCAGT
Oligo_272	AGCCCTATGCATATACCAATCTAGCAAGTATGGTC
Oligo_273	TTTCCTTAGGAATCCAACCATACAGTTAAATCAAGCTAATTT
Oligo_274	ATCGAGAACAAGCAAAACCAATCGTCACGGAGTTACTAAACA
Oligo_275	TAACGAGTGGACTGGCCATTGCCCTTTACTACAAGTTGCCTT
Oligo_276	TTTTTTAAGTTGAGCTAGTAGCTTTTTAACAACTATCTGTTA
Oligo_277	CCCATATGCCCTAGAAACAAAGTGACCATGAGGGA
Oligo_278	TCCAACTGTGGGATCCAGCTCCTCAGAATTCTGTACCTGTAG
Oligo_279	TGCTTTTGAACATGCAGGTAATATTCATAGAACTGACACCTA
Oligo_280	GAGAATCGCCATATATACAGTAGGGCTTAACTGACTTTCCCT
Oligo_281	CAAATCAGATATAGACGAGCAAGGACTAGCCGACA
Oligo_282	TTTATTTTCATCGTATCATTCGACAGCATTCGGTCCTGTGAA
Oligo_283	TCATTCCCCTTAGTTCCTATTACGAAGGATTGTGTACCCATC
Oligo_284	TTGGTCAATTACCGCGCCCAAAATAATCGCAACGGCGCCCAC
Oligo_285	TAGGATTTTTAATCGGGGTAC
Oligo_286	TAAGTATTTTTGCTTTTATCCAACCACCACACCCGAGCTTGA
Oligo_287	ATTAAGTGCATTAGGGAGAGTAATCTTACCAACGC
Oligo_288	TAACATAAAAACAGGTAATTGAGGACAGATCTTGATACCACAACATAGC
Oligo_289	CATGCATAATAGGTAAGAAAAGACAGCT
Oligo_290	GCCTAAGACCAGCAAGGGTTTCAACACC
Oligo_291	AGTGTTCGTTGATATTTAACATTGGTCT
Oligo_292	GTCAAAAAGTTAAGGACGGTCCAAAGCTGCTTTTT
Oligo_293	GATAGCAAGGAGGTGAAGATGACTGATGAGAGAGGCGAATTA
Oligo_294	GCTAGTCGCAGGATCTTCAATAACCCCCGATTTAG
Oligo_295	GCTTACACACAGCCTATAATGAAGTACGGTTTAGACAAACAC
Oligo_296	TGATAGGCAGTACACCGGCTTGTAGAACCAGTGACAGATTGT
Oligo_297	AAAGTAAGTGCATAGCTTAGATTGTCCAATCCAGTGCGCGTG
Oligo_298	TCGTCACTATACTGTTATTGTATGGAAACAGTACAAATTACA
Oligo_299	GCACCGGCTATGTTGGACCTTTGGCAGA
Oligo_300	AGTCAGGTGGGTCTTGAGTTTGAAGCCTAATTGCCAGTGGTC
Oligo_301	TACATCGGGAGAAATTTGCACCAGTGCCCGCAGTCATCCTGGACTCACC
Oligo_302	CGTAACAAACTATACCAAGGAGGATTCCAACAGCAACAATAGAGTTGTT
Oligo_303	AGGAACCGTTAGCGTTAGAGATGTACTTCTCTCCAACTTTGA
Oligo_304	TCTTTCCAGACGCCGAACCACCCTCATTGAACGCGAGAAAGTCGTAGCT
Oligo_305	GAACCTACCGTATACATTAAATAATATTCACAAAC
Oligo_306	CACCTAAGTTTCCCACCCTCTATCTAATCCAAGGATAGGGCA
Oligo_307	TAATTCTGGGTTCACAGGCACGCATTGGCTAATATACTTTGC
Oligo_308	AAGCTAGTGCTAAAAAAAAGATAGTATCCACACACACCTCCA
Oligo_309	TTATGGGCATCCAGCTAAAGTATAGCAATAGTGCCACACTTA
Oligo_310	TGGAATCGATTTTGCCTCATACATGTACAGAGCCATAGCTTA
Oligo_311	TCTGAGTGAGCTCCGACTCTTTCATTAGAAATTCA
Oligo_312	AGCATGAATGAGCCCATACTAGGGAAGTGCTTAGCTATCATGTAAGGTT
Oligo_313	AAACAACAGCCAACGCTCACTCCCATCTTCTGACCTAAATTT
Oligo_314	CTGTATGGGATTACTATTAGTAAATGAATTTAGTTAATTTGA
Oligo_315	CAGAGGGGTGTAATAGGGAGTTATATAATTATTGCAACTGAT
Oligo_316	ACAGTTTCATAATTTGGTTACTGTTAGCTACATCATACCATG
Oligo_317	TAACACCCTGACGCAGTGGTCATGGTAAGGAACGT
Oligo_318	CTTGGGTAGTGGCTCACAAGGGATGTTCCAGGAAC
Oligo_319	TTGCTTTCGAGGTGGATTGCT
Oligo_320	AAAATCTTGCGAATGTGGAATACCTTATCTGTAGC
Oligo_321	ATCGGTTAGTTTCAGTTGGCTTGAATTT
Oligo_322	TCTTAATATAGGATAGCTAATGCAGAACTAATTTA
Oligo_323	GGGGATAAGAAATATACCTTTAGCTGGC
Oligo_324	GATGTTTATATCAGGAGAGAATTACTCTTTACTAG
Oligo_325	CAACCATCTACAGAAGTTTGGATCTATAATGCTTTAAACATACAGCAAA
Oligo_326	GAGCATGAGAATTGATGAAAATGCGATTTTTTGTT
Oligo_327	AAGGCCGCTACTGGGAAGCTATAAAGTAATTCTGT
Oligo_328	GATGATGATCAGTGGGCCTATGCAATTAAAAATTA
Oligo_329	ATGACAACTTGATAACAAGAATTTATCAACAATAG
Oligo_330	GGGTCAGAAGGAGCAAGTTTGCAAGGAAGAGCATAAATATCT
Oligo_331	CTTTTTCATGAGGAGGCTTTGTGTAGAAAATATCCCATCCTA
Oligo_332	ATGTGCCAGGACATCCGACTTGGTTCACGAACTCATCTCCAA
Oligo_333	CTATACTATGGCTAGAAAGAGATTTGTACACAGCTTAGAAGT
Oligo_334	TTTAATGTGAAGTTATACTGCAGCATAATACCCTATCTGATA
Oligo_335	AAAGAAATACATGGCTTTTTTGTATTTGGAGTTGGGTAGCCA
Oligo_336	CTGGCTGCAGTTGTAGGTTGGCAACTCT
Oligo_337	TCCTTTGATTATCATGGAAAGTTGAGTATACTGCT
Oligo_338	TTTGTTATAAAACAGCGAAACCCTCTTTCTTGGATCATTAGACGGGAGA
Oligo_339	TGCCACTTCCATTAGGTATTC
Oligo_340	TTTTGTGCTGTTCTAGTAGCTTGCCCATTGCTCCAAGTCAAC
Oligo_341	CTGATATAACTAATACCCTCATATATGCTTAATAGCGGTCAGTATTAAC
Oligo_342	CGATTATATTTTATAAGCCCCACTTGCATTGAGGA
Oligo_343	TTTGCTACCAAGGGGTCCTATAAATTGAGGAAGGTCGCCACC
Oligo_344	TCTGAATAAAGTACGCTATTTTCTCTCAGTGTTTG
Oligo_345	CCATGTTACTTAGGCGAAATCCCGACTT
Oligo_346	GACCAGGCGCATCACTAGTCCTATCAAT
Oligo_347	GAAGTTTAATAGATTTGCTGACTAATGAAAAATCTTTATTAG
Oligo_348	CTTAGGGCATTATGCAAGGGCGCCCCTA
Oligo_349	AGCCGTCGCATACCTCTGGGAAAATGTGCAGGTCTTGTAGGA
Oligo_350	AAATTGTCCACAAGTGAAGGCTGTCCTACCGTAAA
Oligo_351	ACCTTTAAAGGTTGTACTGAACACCCTG
Oligo_352	GAATACAAACGTAAAATCATATGGCCGGAACGAGG
Oligo_353	CTTGAAAATAGACAACAGATTGGCATGGAGACCAC
Oligo_354	CGGATATACCAACTAACAACAATGGTAGTCATCGCAGCCTTA
Oligo_355	CATGCAAGGCTTTTTCAGAGGGGAAGCGGCCATTATCAAGCT
Oligo_356	GCCATGGTCCTTTAGAAAGTTGAACTAAGAAGAAACTTTAAT
Oligo_357	AGGTTTGGTTACCAGAAGGAAACCGAGA
Oligo_358	TTGGGCTTGAGATGGTTTA
Oligo_359	TCCACAATAAAGTCAAGAGTAATGAACGTTTGCTG
Oligo_360	ATTTCAAAATCTACAATAAGTGTGTCTGTCGAGGTGATGGCCCACTACG
Oligo_361	TTATACCTTATGCGTTGGGGCCAATAGCAGGCTATAAAATCA
Oligo_362	ACTGTGCACCTATGAGGAAGAGGGGTTCCCAT
Oligo_363	GTGCATGGATACCTCCTCTAGACAACCCAGGTAGC
Oligo_364	CGTGACCCCCTCTTCTCAGCAAGGTAGTCTGGCATAAATCCT
Oligo_365	GTAAGCAGATAGCCAAAAGAACCAGTGC
Oligo_366	CAAGCCAGTTAATGAAGGGACTTACCAGATATGACCCCCGAT
Oligo_367	ATGGGTCTGCAAGATTGAGATATCATAA
Oligo_368	TATCTAAGCCAAGCTACTGTGTAATGTG
Oligo_369	CAGTTGAAAGGACTGGATCTGCTAGTAC
Oligo_370	CATTTGGACTAGCCTATGATGAAAAGGT
Oligo_371	ATACATAATATGCACAGATCTGATCCTGACTAGGATGTACTC
Oligo_372	TCATCAGACAACATTATTACAATAAAACCATACACGAGTTAC
Oligo_373	TGCCCACCTACACAATAAATCAAAAGAATTGGAAC
Oligo_374	GGGGCAGACCTCAAATATCAAAGATTAGCACCACCCCAGCAT
Oligo_375	AGGCATATACCCATATCTCCTAATACACTAGCTTTACTAATT
Oligo_376	CTTCTGTCAAAAGGAATTACGAATGCAGCTTCATCTATGGAT
Oligo_377	TTTAGTCTTGAGAAGGCTAAAGAGGGTTAAGGTATCTACTAA
Oligo_378	CATGCCTTGCTACTTTGACCCGGATATAATACCAG
Oligo_379	ATACTCTAAAAATACAGACCTTTGAAAGAGCGCTA
Oligo_380	AAGAAGTACCTGGAGTGTACAAACAAAG
Oligo_381	AGACTGCGTAAGAGCAACACTTTAGGAACAAGAACCTAGACAAGGGGCC
Oligo_382	ACAGAAAGATGACATTTAAATTTTCAAATCCCTGG
Oligo_383	AACCAAACCCTCGTTTACCAGGAAAGATCCAAATCACACTCT
Oligo_384	CGATAAACTCTTCAAGGGAACACCCACACCAGAGTACACCAG
Oligo_385	AATAGTAAAATGTTTCATAAAATGAATAAGCGAAACAAGAAC
Oligo_386	CGCAATACATTTTATTAGGAACGCCAAAGACAAAA
Oligo_387	ATAACGGCCGAAATCGGCAAAAAAGAACTTAGAGCCAAGTGT
Oligo_388	ATGCGCGCGTTTTCCGGAAACAAAGTAG
Oligo_389	AGAAGTTTTGCCAGCCCTCAATGAAATCGAGGGTAGGCTGTCTGTGTAG
Oligo_390	ATTACGCCTGGTTTGCCCCAGTCAGGGCGCCGTAACGCTTAA
Oligo_391	TAGGAATGACTGATTGTGTAACAGACTTGGAAAGC
Oligo_392	TAAACCATGTAGCAAGGTGCTTGCGGGAGTACCGC
Oligo_393	TGAATCCAGGGGGTGATCTCCCAAGAAGCTAAAACCTATGAA
Oligo_394	TAACTTGGCTGAGGCCAACTAGGAAACTACGACAATAAACAA
Oligo_395	CTTGGAGCACATAGGAATACTCTCAGTTCCTGTTT
Oligo_396	ACATACATAAAGTATAAGGCTTGCTTTTGCGGGAGGGAAAAT
Oligo_397	AAGCGGATAGTTTGGCTCTCCGGAATCGTAGACTGCTTGTGA
Oligo_398	TGACCATAAATCGAAGGTTCAGAAAACGAGCTTATCCTTTTT
Oligo_399	TTGCATCAAAAATTCACGTTGGTACAACAACCAGCCCGACAA
Oligo_400	GGGACATCATTGCATTAAGCCACAAGTC
Oligo_401	TATAGTCAAATATCACTAAAGTATAAGGGTACCTTTGCTGAA
Oligo_402	TGACTATAGGCCCCCATGAAAGCATAAC
Oligo_403	GTCACACCATGGAATTTATCTATCACCA
Oligo_404	AACAGAGATAGAACCAGAACAATAAAAAAATTAAA
Oligo_405	GCGATTAAGAGGAATATCCTAATCCACC
Oligo_406	ACCGGAAGCAAACAAAGATTTGCGGAGTTACAAATCTCCCTG
Oligo_407	AATATAGGCCCGAAAGACTTCAGAAGCAAAAGGCTACAATTC
Oligo_408	TGACAAAGCGTTTTAATTCGATTTACCCTAATTGTATGAAAG
Oligo_409	CAGAGACGTGCTACGTGCCAAAATAATTTCATAATATCAGTA
Oligo_410	CGCCAGCTCTGGCCAGCCCTAGGTGAGGTCCCACTCATAGTAATGTTAG
Oligo_411	GTAGCAATACTTCTTCGTTAGTTGACGGGTCACAAACGTTGG
Oligo_412	TCCTTTTCATTCAATCTATGCAGTAGTTAGGCCCTACAACTA
Oligo_413	GCTTTCCTTGATTATAATATCCCTTCTGGTCTTTAACCGCCT
Oligo_414	GATAAGAGGTCACCACAACGCGGTTGCTAAGTCAG
Oligo_415	CACCACACCCGCCGAGCACTAACTCCAGGAAACCTGCAAATAAGCATAT
Oligo_416	GTCAGGATAACGATATCATGTAACTGTT
Oligo_417	GTAAAAGGGGATTTGCAAGGGCGACATT
Oligo_418	TAGTGGATATGGTAAACTTAGGCAATTTTAAGGCTGGCTGAC
Oligo_419	GCTTAATTAATTGCAGACAGCATTTGAGGTTCTCA
Oligo_420	GGAGGCCAGCGGTCACGCTGCAGGGAGCAGGGTTCTTGTAGA
Oligo_421	TGTAGCGGTCACGCGAACGTGAATTTGAACGGGGTGTAAAAC
Oligo_422	CTACAGGATTTAGTTTTCTGGAGGGGGTCTGTACT
Oligo_423	CCGCGCTTAATGGAGCAGATGCTTTTAA
Oligo_424	AGCCGGCTGCGCGTACTGTCCATACAGT
Oligo_425	GATTAAAAGTCTGTAAACGCTGACCAGTAAAATACCGAACCC
Oligo_426	TAGACAGCGCTAGGGCGCTGGTTGACGG
Oligo_427	TGTTGGGAAAATTCAGGGAAGTAGGTACAAATGTAATGAAAC
Oligo_428	TTGGGGTCAAAGGGTAAATCAATGTGCGTTTTATC
Oligo_429	AAGTTTTAGGAAGGTGGCAAGTTTCATTGCAACTACTGTAGC
Oligo_430	AAAGAACGATAGGGAATCAATAAGGTAGAAGGATG
Oligo_431	GTGTGGCAACATATAAAAGCC
Oligo_432	AAGAGTCCACTATTATCGGAAATTAGAGAGCGTCACCACCAGGGTGGCT
Oligo_433	CTGTAAAGAAGGCATGGGCACTGTCACT
Oligo_434	TCCCTTACGAAAAACCGTCTACCAAATCGATAAAGGCCAGAA
Oligo_435	CGGCGAAGAGCGGGGAACGGTAGTGAGGCATTTTGTGGCAGA
Oligo_436	TAATGATAACTCGATATTTTAGGCAAAATGACAGG
Oligo_437	GTCCACGAGTATGTTATCTTAGGAGAAACAATGAAATTCAGT
Oligo_438	TCTTGTCATGGTTTCGCCAAATTGAGTG
Oligo_439	GCCAGGCGTCACCAGCCACCAATATTAC
Oligo_440	GTGGACTCCAACGTGGTGGTTAATACCCGAACAAA
Oligo_441	AAGAGTCCACTATTATCCCTTCTGGAAA
Oligo_442	TTGGAAATCAGGAGCACTTAGATTAGGGGTAAATAAATCAGA
Oligo_443	TAACCCAGTGATAATAGCTGCGCAGAGA
Oligo_444	ACCTTCTTAAGTAGGTATTGTATTCTAGCAACCGA
Oligo_445	CAATGCAAGAGAGGTGAGTAGGCCTAGGAAACTGC
Oligo_446	TTATTTTAAATTATAGAGTGAGGGGTAGGCAAGGCATCGGCAAACAGCT
Oligo_447	CTAAACGCAAAGACTTATCACCGTCAAC
Oligo_448	TATTGGGCATTGTGAATTACCAGTCAGGTCAATAGTAACTCCAATCGGA
Oligo_449	CTTGGCTTCTAGGTCATTGAAATACACAATGTAAGTCAGAAC
Oligo_450	GGTGAACATTTTAAGAGCATTGCCTCTG
Oligo_451	TTGAGGGATATGGTTGGCTCAAGAAATGTTCACAGTTCAACT
Oligo_452	GAGTGACTCAAACAAGGAAGCGGCATTAAAAGGTACCAGAGC
Oligo_453	GTTTGATCAAAGGGACCCTAAGCGTAACGCGGGAGAACCGTT

## Sheet: 42hb_no-alig-nicks_1T-term
Name	Sequence
Oligo_1	TCTGTATGGGATTTTGCTTTTAATTGCTTTTG
Oligo_2	TTTTTACCAGTACAAACTACAACGCCTGTAGCATGTACGAGCCAC
Oligo_3	TTTTTGCGAATAATAATTTTTTCAGCAGATA
Oligo_4	CGTTGAAAATAGAAAGGAACAACTAAAGGAATTTTTTT
Oligo_5	TCCAAATTGAGATTTAGGAATACTCCACGGAATAAGTTTAGAAACGCAAAGACACGTTTACCAG
Oligo_6	CTTGAAAAATCTACGTTAATAAGACAAAAGGGCGACATTCCTTATTACGCAGTATGTTAGCAATTCATTG
Oligo_7	CAAGCAAGCCCAATGAGCCAGCATACCAGTCAAGGGAAGGTAAATATTGA
Oligo_8	TTTTTCTCAGAACCGCCACCCTCACGTAACACTGAGTTTCGTCTTTTT
Oligo_9	TTTTTCAGAGGCTTTGAGGACTAAGATATTC
Oligo_10	CTCCTCAAGAGAAGGATTATGCCATCTTTTCATAATGACGAGAAACACCAGAAGAAGCCCGA
Oligo_11	GGATTAGCGGGATCGTCACCCTCAGCAGCGAAAAAAAAAGGC
Oligo_12	CGGGGTTCCTATTACTAAAACACTCATCTTTGACCCCCAGCCGGAACGAGGCGCAGACCTCCC
Oligo_13	GTACCGCGATACAGTCTCTGAATTTACCGTTCCAGTAAGCTTTTT
Oligo_14	TTAATGCCCCCTGCCTATTTCGGAATTGCTCAGTACCAGGCGGGCATTTTCGGTCATAGCCGGCTTGAGATGG
Oligo_15	TAAACAGTACCAAGCGCGAAACAAAGTACAATCGAAATCCGCGACCTGACCCTCAGAGCCACCACTTCCAG
Oligo_16	TTTTTGTCATACATGGCTTTTGATCACCCTCAGAACCGCCACCTTTTT
Oligo_17	TTTTTAATACGTAATGCCACTACGAGATGAA
Oligo_18	GGCAAAAGGAACCGAACTGACCAAATCACCGGAACCAGAGCGAAACGATTTTTTGTTT
Oligo_19	GAATACATTCTGAAACATGAAAGTATTAAGAGGCTGCACAACCTAAAACGAAAGA
Oligo_20	CGGAGATGTGCCTTGAGTAACAGTGCCCGTAGAGGGTTGATATAAGTATTTAGC
Oligo_21	TTGTATCATTAAAGCCAGAATGGAAACAAATAAATCCTCATCGCCAGAACCACCACCAGAGATCCTGAATCT
Oligo_22	AGCGCAGGAGTGTACTGGTAATAAGTTTTAACTGTATCACCGTACTCAGGCCGTAA
Oligo_23	CTTTGAAAGAGGACAAGGCACTGAGGAAGTTTCCATTAAACGGGTAATTTTT
Oligo_24	TTTTTAGGTCAGACGATTGGCGACAGGAGGTTGAGGCTTTTT
Oligo_25	TTTTTCGCATAGGCTGGCTGACGGTGTACAGACCAGGTTTTT
Oligo_26	CCTTCATAGAGTACCTTTAATTGCTCTTTTT
Oligo_27	TCAGAGCCGCCAAACAGCCATATTATTTATCATAAAAACAGGGAAGCGTCAACAATAGATAAGTCCTCAACGCAAGG
Oligo_28	CCCTCAGTTCATCGATAAGTGTGAGGCTTGCAGGGAGTTAAAGGCCGTATCGGTTTATCAGCTTACAACATTATT
Oligo_29	CATGACAAGAACCGAGACTTTCATCGGAACGAGGGTAGCAACGGCTATTTTT
Oligo_30	GTCAGACTGTATTGTGAATTACCTTATGTCAGGTCTTTA
Oligo_31	GTTTGCCTAGCCCGTCGCCCACGCATAACCGATATATTTTTCTTAAACAG
Oligo_32	TCAGTAGCGACAGGCTCATTAAAATCACCATAGCTATCT
Oligo_33	TTTTTACGTCACCAATGAAACATTAGCAAGGCCGGAATTTTT
Oligo_34	TTTTTTAACAAAGCTGCTCATATTACCCAAATCAACGTTTTT
Oligo_35	TCAGTGAAATTCGAGCTTCAAAGCGATTTTT
Oligo_36	TTTAATAGCAAAGCGGATTGCATCCAATACTGCGGAATCGTCTCAACCGTTCTAGCTGATAAATAA
Oligo_37	TTAATCAGCGCGTTAACCGCCCTCCATGTTACTTAGCGATTA
Oligo_38	CATTACCCATCGATCAGCATTCTTGATATTCACAA
Oligo_39	GAAAGATTAAATTGCCCTTATGGAACCGCGGTCAATCATAAG
Oligo_40	ACAGGTAATAGAAAATTCATATGGTAAATACATACATAAAGGTGGCAACATAGCGTCAAAAAGAAGAATAA
Oligo_41	GGACGTTAAGAACTGAATCAAGCCGCCACCTGATAAATTGTG
Oligo_42	TTTTTCCGTCACCGACTTGAGTAAAGGTGAATTATCATTTTT
Oligo_43	TTTTTATTACGAGGCATAGTACATAACGCCAAAAGGATTTTT
Oligo_44	AGAGCAATAAAAACCAAAATAGCGAGTTTTT
Oligo_45	GAATACCCAAAAGAACTGGCATGATGTTCAGAAAACGACGAAGCCCTTTTACAACGCCAGATTCAAAA
Oligo_46	TTTTTCCAGAAGGAAACCGAGGAAACGCAATAGTAAGCCAATGAA
Oligo_47	TTTTTAGGCTTTTGCAAAAGAAGTGCTATCA
Oligo_48	TTTGCCAACGACGACACTATCATAACCCCACATTCTTGCCCT
Oligo_49	GAGGGGGAAATATCGTCAAAAATGAAAATAGCAGCCTTAATATCCCATCCTAATTCTGTAATAC
Oligo_50	AAGACTTCTAATAGTAAAATGTTTAGAGGGTAGCTATTTTTGAATTAATGGTTTGAAATTCTTCT
Oligo_51	TTAAGAGCGAGTAGTCATCAGAGGAGCCAAACAACTTTCAACAGTTTCAGCGGAGTGAGAATCTCCAAGACAGTTAGA
Oligo_52	CTATTATCGGGAGACCAGTTAAAGTACGGTGTCTGGAAGTTTCATCGAGTAGATTTAGTTTGCCAAGT
Oligo_53	CCCTGAAATCCCCCTCAAATGCTGGAGACAGTCAAATCACATCATAATTACTAGAAACAAATC
Oligo_54	TCAAAAACGATTTTGGGAAGATACCGATCGATCTAAAGTTTTGTCGTCTTTCCAGACGTAGGTGAACGGTCGCCCGTCGA
Oligo_55	TACGAATGACCATAAATCAGAGGGCTAACGAACAGTTGATTTTAGCGAAC
Oligo_56	ATAGCAAGTAGCACGGAATTAAGGAACCCATTCCACAGACAGCCCTCATAGTTAGCGTAAAGTTGCGCCGA
Oligo_57	TTTTTCAATAATAAGAGCAAGAAAAGATAGCCGAACAAAGTTATTTTT
Oligo_58	TTTTTACCAGACCGGAAGCAAACTATTAAGC
Oligo_59	CATTAGAAGTCAGATTCAACTTAACGGAGCTTTCGTAGTAAATGAATTT
Oligo_60	ATAACCCCCAGCTAGGGAGGTTTTGAAGCCTTAAATCAAGTTTTT
Oligo_61	AACGTCAATGGCTTAGAGCTTAATTGCTGAATTTTCATTTGGGGCGCGAGCATGTAG
Oligo_62	CCCAATCCTGTAGCTCAACATGTTTTAAATATTTCGCAAATGGTCAATAACTTTCCTTATCATTCCAATTTGAATACCAA
Oligo_63	AGCCTAATTTGATTAACTGAACACCCTGATGTTCAGCTAATGCAGATATATTTTAAATGCAACTGTAGCCAGC
Oligo_64	TACCAACGTAATTGAGCGCTAATATGTAATTCTGTCCAGACGAGTAGGTAAAACATGTAATATAGCT
Oligo_65	CAATTTTCCGCCGCAGCAGCAAGGTTTACACCCTCATTTTCAGGGATATGACAACAACCAGAATAGGGGGGTCA
Oligo_66	TTTTTATTAGTTGCTATTTTGCACACAAGAATTGAGTTAAGCCTTTTT
Oligo_67	TTTTTCTTTTGATAAGAGGTCATTCATCAAT
Oligo_68	CTCCCCTAAGAACGCGAGGCGTTCCGTTTTTATTTTCATCGGATGAATATACAGTAACAATCAATA
Oligo_69	AGCTGAAAAGGTGGTTTGCGGGGATTAGCAAGAGTAATCTAA
Oligo_70	CCTGTTTAGCTATATATAATGCAAATAACACCACCTAGCGTT
Oligo_71	TTTTTAAATCAGATATAGAAGGCGCCCAATAGCAAGCTTTTT
Oligo_72	TTTTTGCATTAACATCCAATATCTACTAATAGTAGTATTTTT
Oligo_73	AATCATAGACGACAGTATCGGCCTCATTTTT
Oligo_74	AAACCAATCGAATTATTCATTTCAATTACCTGCGGCACCGCTTCTGGTG
Oligo_75	ACCGCACTCATGGGAGAAACAATAACGGAATTACCTTTTTTAATGTCTTTAGGAGCACTAACACGAAT
Oligo_76	TAAGAATTAGCAAACCAACAGGCGTTTTATAAGGCAACTAAT
Oligo_77	AACGCGCTATTAAAACCATTAGATACATGCAACTACAAAATA
Oligo_78	CGACAATAAGCAAGCCCAATTCTGCGAATCCATATAGCGTCTCCTCAGA
Oligo_79	TTTTTAGAGAATATAAAGTACTTTCGAGCCAGTAATATTTTT
Oligo_80	TTTTTATAAAGCTAAATCGGTAATAAAGCCTCAGAGCTTTTT
Oligo_81	TGTACCAGTCACGTTGGTGTAGATGGTTTTT
Oligo_82	TTTTGCGGAACAAACGGCGGATTGAAAGCAAATATTTAAATTACGGAGGATCCCCGGGTACCACA
Oligo_83	ATAAAAAAGCGAGTAACAACCCGTCTTTGTTAAAATTCGCATTTAAGCTACGTGGTGCTTGTCTTT
Oligo_84	TTTTTAGATGATATATAAATAACGTAGATTACCAGCGCCAAAAACGAAC
Oligo_85	TTAGGCAATATTTATAAGAAAAATAACGCGGAAATTATTCATCCATTTG
Oligo_86	AATCGCCGAGGCATCGACAAACATTACCGCTTATCCGGTATTGACTTGC
Oligo_87	TTTTTGTAGGGCTTAATTGAGAAGCCAACGCTCAACATTTTT
Oligo_88	TTTTTTCTGGAGCAAACAAGAGGTCATTGCCTGAGAGTTTTT
Oligo_89	GAATCGAATATGTACCCCGGTTGATATTTTT
Oligo_90	ACCGACCGTGTGATAAATTAACTTTATTTGAACAACGGCTGT
Oligo_91	GGCGTTAAATAAAAACTTTTTCAAATATATTTTAGTTTTAATAT
Oligo_92	TCATATGCGTTATACAAATTGGGTTATATAACTATATGTAAATAACGCCA
Oligo_93	GACCTAAATAACTAGCATATTGTATCCGTAATTTTGAGCAAAAGAAGA
Oligo_94	CGCGAGAGAATAAACACCGGACATCAATAACCCTC
Oligo_95	CAATCGCAAGACAAAGAATGTTAAACAACATTTCATTTG
Oligo_96	TTTTTCTGAGAGACTACCTTTTTAACCTCCGATAGTGATTGAAAA
Oligo_97	TTTTTATCAGAAAAGCCCCAAAAACGTAATC
Oligo_98	TCAAAAAAGACGCTGAGAAAAAATCTAAAATCATTT
Oligo_99	CCGTGGGGAGAAGCTGCCGGAGACTGGATATAAAATTTTGTCACAATCA
Oligo_100	GGATTCTCAAGAAAAAATCGCAAGCGCCATTCGCCATTCAGGCTGCGCCAGGGTTTTCCCAGTCGAACGTTATTA
Oligo_101	TTTCATTCAGCTCATTTTTTAACCTCCTGGTTGGTGTAATTCGCCATTAAAAATACCCACACG
Oligo_102	GGCCTTCTGCCTGAAAAGGCCTTAAACATAAGACTCAACCGATTGAGGG
Oligo_103	TAGATTATAATTCGCGTCTTACATAAGTACCTT
Oligo_104	TTTTTTAATTTTCCCTTAGAATCCATTTATCAAAATCATAGGTTTTTT
Oligo_105	TTTTTGCGCATCGTAACCGTGCATGTCAACC
Oligo_106	TGATGAAAGAAGTATTAGACTTTACCTGGAGTGACTCTATGAGGTCCA
Oligo_107	TATGTGAGTGATTGAAAGGAATTGAGGAA
Oligo_108	TGCTTCTCAGGTTTAATTATTTGCACGTAAAACAGAAATATTTTT
Oligo_109	GTTACAACAAAATTAATTACATTTAGCCGTCAATAGATAATACCCTGCCATCTGTAAGCACACCGC
Oligo_110	ATTCGCCTTGGGAAGGGCGATCGGTGCGGGCGATGTGCTGCAAGGCGATTATCATTTTGCGGAACCCGCTA
Oligo_111	TTTTTAAGAAATTGCGTAGATTTTGTAAATCGTCGCTATTAATTTTTT
Oligo_112	TTTTTGGAAGATCGCACTCCAGCCGCCAGGG
Oligo_113	CCGGAAACGACGGCCAGTGCCAAGAATTCGACAACTCGTATATCAGAGCGGGAGC
Oligo_114	CTATTACGCAGGGTTAGAACCTACCACTTCTGAATAATGGACAAAGGAGCGGAATTATCATGCGTAA
Oligo_115	ACGACGTTGTAAAACCAGGCAGCAGAGGCAATAATGAAAAATTACAGAG
Oligo_116	GCTGGCGAAAGGGGCTCTTCGTTACATCCGAGAACAAACAACAACAAAG
Oligo_117	ATTGTTTGGATTATATATCAAAACGTCATAGGAATAGGTAAACAGAGAG
Oligo_118	TTTTTCATCAATATAATCCTGTCAGATGATGGCAATTTTTTT
Oligo_119	TTTTTTGGTTGTGAATTCATGTGGATGTTCTTCTAAGTTTTT
Oligo_120	CGCACGAGCCCGAGATAGGGTTGAGTTTTTT
Oligo_121	GTCCTACCTTTCTCAGGAGAAAGCTTTCAGGGGACCAGGCAAGGCAACG
Oligo_122	ATTTTAAACGAGCACGTATAACGTGCCAGAATCCTGAGAAGTGTTTTTATTGCCCTTACTCGTCCAGGGCTAAATTTT
Oligo_123	AGTAACATTAAGTTGGGTAACGCAACTGTGATTGCGAACGGGCTGTTTA
Oligo_124	AATAGTGCTGAATTCTGCCAGGGGATAGAAAACATTACAAAG
Oligo_125	TTTTTTCAATATCTGGTCAGTAATATCAAACCCTCAATTTTT
Oligo_126	TTTTTCCAAAATAACCCCGCTTTATGACAATGTCCCGTTTTT
Oligo_127	TCTAATCATCCTGTTTGATGGTGGTTTTTTT
Oligo_128	ATAGGGGCCTTCCAGTGAGACGGGCAACCCAACGCGCGGGGAGAGGCGGTTTCACCAGT
Oligo_129	ATTTCACATAAGCATCACCTGGTAATATCCCAGGGTGGTTTTTTCCATCACCGCGCTCGGGGAAAGC
Oligo_130	CTTGCTGGCAAATGAGAGTCAGCTTAGGTTCTTACCAGTATA
Oligo_131	TCGAATTCAGGAAGGTCAATCTGAACGGTAATCGTAGAGATCTATGACC
Oligo_132	CTCTGACCAATAGGGCTGATGAAGCCTGTTTAGTAGGGTGAGGTAATGT
Oligo_133	TTTTTCAGTGCCACGCTGAGATTAACACCGCCTGCAATTTTT
Oligo_134	TTTTTCCTGTGTGAAATTGTTATGGTCATAGCTGTTTTTTTT
Oligo_135	ATCCGCTTAAAGTGTAAAGCCTGGGGTTTTT
Oligo_136	GACAATATTTTCGTAAGAATACGTGGATACGAGCC
Oligo_137	TGAATGGCTATTAGTTACCTCAGTGCGGCATTTGATTTGCCC
Oligo_138	AATGCGCGAACTGCCAACAGAGATAGAACCCTTCTGACGTCGGGAGAGTTGC
Oligo_139	GAACGAACCACCAGCTCCGAACTGACGCGGTTATCCCACCAG
Oligo_140	CAGAAGATAAAACAGAGGAATGGATTATTTACAT
Oligo_141	TGAGGCGGTCAGTAGCCAGCAAACCTCATGGCAAACTGATTA
Oligo_142	ATTCTGGATAGCCCTAAAACAGAGTAAAGGTGGGCAACTAAT
Oligo_143	ACCAGTAATAAAAGGGACGAATCGGAGCTGAT
Oligo_144	TGGCAGATTGCGTATTGGGCGCAGAACAATATTACCGCCAGCGTCTGA
Oligo_145	TTTTTGAAATACCTACATTTTGACGCTCAATCCATTGCAACTATC
Oligo_146	TTTTTTGCCTAATGAGTGAGCTAACTCACATGGAAGCACACAATTCCACACAACCGAGCGCTCGCC
Oligo_147	TAATTGCCCCAGCATCAGGCCGATTAAAGGGATTTTAGACAGGAAAGCAAGCTACCGACGATAAAGGTAAACGAATTTCA
Oligo_148	CGCTGGTTTGCGTTGCGCTCACTGCCCGCTTTCCACTGAAAG
Oligo_149	CTGGCCCTGAGAAACCTGTCGTGCCAGCTGCATTAAT
Oligo_150	TTTTTGCCTGAGTAGAAGAACTCAAACAGGAAAAACGCTCATGTTTTT
Oligo_151	TTTTTCCGAAATCGGCAAAATCCCTTATAAAGGCGAAATATTTAC
Oligo_152	CGGTACGCTTTCCTGGGCGAAAAACCGTCTAT
Oligo_153	AATCAGTCTATGGTCCCTAAAGGGAGCCCCCGATTTAGAGCTTGATAATGCGAAAGAAATAAAATAGAAACAG
Oligo_154	TTCTTTGAGCGGTCAGGGAAGAAAGCGAAAGGAGCGGGCGTTTTT
Oligo_155	TAAACAGGAAACTATTAAAGAACGTGGACTCCAACGTCAAACGTTAGATAAATCCGGATTTACAAACAT
Oligo_156	CAGGGCGCGTAGAGGCCACCGAGTAAAAGAGTCTGCTTTTCAGAATCGG
Oligo_157	CCACCACACCCGCGCAAATTAACCGTTGTAGCAATACGGCCTTG
Oligo_158	TTTTTCTAGGGCGCTGGCAAGTGTATTAGTAATAACATCACTTTTTTT
Oligo_159	TTTTTGTTGTTCCAGTTTGGAACAAGAGTCCAAGAATACTTAAGT
Oligo_160	CAACTAAATCGGAATGCTTTGAAGTTTGAGATTAGAACAATTAAATGTG
Oligo_161	CGGCGAACGTGGCGAGAAAGGAACGCTGCCATATTCTCAACAGATAACCTCATAGCG

## Sheet: 42hb_alig-nicks_0T-term
Name	Sequence
Oligo_1	TTTCAGCGGAGTGAGAATCTCCAAGACAGTTAGACTCC
Oligo_2	TCTGTATGGGATTTTGCTTTTAATTGCTTTTG
Oligo_3	TCGTCTTTCCAGACGTAGGTGAACGGTCGCCCGTCGA
Oligo_4	AGTTAGCGTAAAGTTGCGCCGACAAGCAA
Oligo_5	TTTTTACCAGTACAAACTACAACGCCTGTAGCATGTACGAGCCAC
Oligo_6	TTTTTGCGAATAATAATTTTTTCAGCAGATA
Oligo_7	CGTTGAAAATAGAAAGGAACAACTAAAGGAATTTTTTT
Oligo_8	GCTCCAAATTGAGATTTAGGAATACTCCACGGAA
Oligo_9	CAGCTTGAAAAATCTACGTTAATAAGACAAAAGG
Oligo_10	GCCCAATGAGCCAGCATACCAGTCAAGGGAAGGTAAATATTGA
Oligo_11	ACGAGGGTAGCAACGGCTATTTTT
Oligo_12	TTAAAGGCCGTATCGGTTTATCAGCTTACAACATTA
Oligo_13	AGGGATATGACAACAACCAGAATAGGGGGGTCA
Oligo_14	TTTTTCTCAGAACCGCCACCCTCACGTAACACTGAGTTTCGTCTTTTT
Oligo_15	TTTTTCAGAGGCTTTGAGGACTAAGATATTC
Oligo_16	TCAAGAGAAGGATTATGCCATCTT
Oligo_17	GGATTAGCGGGATCGTCACCCTCAGCAGCGAAAAAAAAAG
Oligo_18	CGGGGTTCCTATTACTAAAACACTCATCTTT
Oligo_19	CCAGGCGGGCATTTTCGGTCATAGCCGGCTTGAGAT
Oligo_20	GTACCGCGATACAGTCTCTGAATTTACCGTTCCAGTAAGCTTTTT
Oligo_21	GTTTCCATTAAACGGGTAATTTTT
Oligo_22	AGAGGCTGCACAACCTAAAACGAAAGA
Oligo_23	TTAATGCCCCCTGCCTATTTCGGAATTGCTCAGTA
Oligo_24	TAAACAGTACCAAGCGCGAAACAAAGTACAATCGAAATCC
Oligo_25	GCCCGTAGAGGGTTGATATAAGTATTTAGCGT
Oligo_26	TTTTAACTGTATCACCGTACTCAGGCCGTAATCA
Oligo_27	TTTTTGTCATACATGGCTTTTGATCACCCTCAGAACCGCCACCTTTTT
Oligo_28	TTTTTAATACGTAATGCCACTACGAGATGAA
Oligo_29	GGCAAAAGGAACCGAACTGACCAAATCACCGG
Oligo_30	GAATACATTCTGAAACATGAAAGTATTA
Oligo_31	GACCCCCAGCCGGAACGAGGCGCAGACCTCCCTCA
Oligo_32	CGGAGATGTGCCTTGAGTAACAGT
Oligo_33	TTGTATCATTAAAGCCAGAATGGAAACAAATAA
Oligo_34	AGCGCAGGAGTGTACTGGTAATAAG
Oligo_35	CTTTGAAAGAGGACAAGGCACTGAGGAA
Oligo_36	GCGACCTGACCCTCAGAGCCACCACTTCCAGAGC
Oligo_37	ATCCTCATCGCCAGAACCACCACCAGAGATCCTGAAT
Oligo_38	TTTTTAGGTCAGACGATTGGCGACAGGAGGTTGAGGCTTTTT
Oligo_39	TTTTTCGCATAGGCTGGCTGACGGTGTACAGACCAGGTTTTT
Oligo_40	CCTTCATAGAGTACCTTTAATTGCTCTTTTT
Oligo_41	AACCAGAGCGAAACGATTTTTTG
Oligo_42	GAGCCGCCAAACAGCCATATTATTTATCATAAAAAC
Oligo_43	CCCTCAGTTCATCGATAAGTGTGAGGCTTGCAGGGAG
Oligo_44	CATGACAAGAACCGAGACTTTCATCGGA
Oligo_45	TTCATAATGACGAGAAACACCAGAAGAAGCCCGA
Oligo_46	CAGACTGTATTGTGAATTACCTTATGTCAGGTCT
Oligo_47	GTTTGCCTAGCCCGTCGCCCACGCATAACCGATATATTTTTCTTAAA
Oligo_48	GTAGCGACAGGCTCATTAAAATCACCATAGCTATCTTACGAATGA
Oligo_49	TTTTTACGTCACCAATGAAACATTAGCAAGGCCGGAATTTTT
Oligo_50	TTTTTTAACAAAGCTGCTCATATTACCCAAATCAACGTTTTT
Oligo_51	TCAGTGAAATTCGAGCTTCAAAGCGATTTTT
Oligo_52	GGTTTAATAGCAAAGCGGATTGCATCCAATACTGC
Oligo_53	TTAATCAGCGCGTTAACCGCCCTCCATGTTACTTAGCGATTA
Oligo_54	CATTACCCATCGATCAGCATTCTTGATATTCACAA
Oligo_55	GAAAGATTAAATTGCCCTTATGGAACCGCGGTCAATCATAAG
Oligo_56	TTACAGGTAATAGAAAATTCATATGGTAAATACATA
Oligo_57	GGACGTTAAGAACTGAATCAAGCCGCCACCTGATAAATTGTG
Oligo_58	TTTTTCCGTCACCGACTTGAGTAAAGGTGAATTATCATTTTT
Oligo_59	TTTTTATTACGAGGCATAGTACATAACGCCAAAAGGATTTTT
Oligo_60	AGAGCAATAAAAACCAAAATAGCGAGTTTTT
Oligo_61	TAAGTTTAGAAACGCAAAGACACGTTTACCAG
Oligo_62	GCGACATTCCTTATTACGCAGTATGTTAGCAATTCATTG
Oligo_63	CATAAAGGTGGCAACATAGCGTCAAAAAGAAGAATAA
Oligo_64	GAATACCCAAAAGAACTGGCATGATGTTCAGA
Oligo_65	TTTTTCCAGAAGGAAACCGAGGAAACGCAATAGTAAGCCAATGAA
Oligo_66	TTTTTAGGCTTTTGCAAAAGAAGTGCTATCA
Oligo_67	TTTGCCAACGACGACACTATCATAACCCCACATTCTTGCCCT
Oligo_68	GAGGGGGAAATATCGTCAAAAATGAAAATA
Oligo_69	GGAATCGTCTCAACCGTTCTAGCTGATAAATAAGGC
Oligo_70	AAACGACGAAGCCCTTTTACAACGCCAGATTCAAAA
Oligo_71	AAGACTTCTAATAGTAAAATGTTTAGAGGGTAGC
Oligo_72	TTAAGAGCGAGTAGTCATCAGAGGAGCCAAACAACTTTCAACAG
Oligo_73	CTATTATCGGGAGACCAGTTAAAGTACGGTGTCTGGA
Oligo_74	TTACCCTGAAATCCCCCTCAAATGCTGGAGACAG
Oligo_75	TCAAAAACGATTTTGGGAAGATACCGATCGATCTAAAGTTTTG
Oligo_76	CCATAAATCAGAGGGCTAACGAACAGTTGATTTTAGCGA
Oligo_77	ATAGCAAGTAGCACGGAATTAAGGAACCCATTCCACAGACAGCCCTCAT
Oligo_78	TTTTTCAATAATAAGAGCAAGAAAAGATAGCCGAACAAAGTTATTTTT
Oligo_79	TTTTTACCAGACCGGAAGCAAACTATTAAGC
Oligo_80	GCAGCCTTAATATCCCATCCTAATTCTGTAATAC
Oligo_81	AGGGAAGCGTCAACAATAGATAAGTCCTCAACGCAA
Oligo_82	CATTAGAAGTCAGATTCAACTTAACGGAGCTTTCGTAGTAAATGAATTT
Oligo_83	ATAACCCCCAGCTAGGGAGGTTTTGAAGCCTTAAATCAAGTTTTT
Oligo_84	TTTAACGTCAATGGCTTAGAGCTTAAT
Oligo_85	CCCAATCCTGTAGCTCAACATGTTTTAAATATTTCGCAAAT
Oligo_86	CTAATTTGATTAACTGAACACCCTGATGTTCAGC
Oligo_87	CTTACCAACGTAATTGAGCGCTAATATGTAATTCTG
Oligo_88	CAATTTTCCGCCGCAGCAGCAAGGTTTACACCCTCATTTTC
Oligo_89	TTTTTATTAGTTGCTATTTTGCACACAAGAATTGAGTTAAGCCTTTTT
Oligo_90	TTTTTCTTTTGATAAGAGGTCATTCATCAAT
Oligo_91	TGCTGAATTTTCATTTGGGGCGCGAGCATGTA
Oligo_92	AGTTTCATCGAGTAGATTTAGTTTGCCAAGTACC
Oligo_93	ACCTCCCCTAAGAACGCGAGGCGTTCCGTTTTTA
Oligo_94	AGCTGAAAAGGTGGTTTGCGGGGATTAGCAAGAGTAATCTAA
Oligo_95	CCTGTTTAGCTATATATAATGCAAATAACACCACCTAGCGTT
Oligo_96	GGTCAATAACTTTCCTTATCATTCCAATTTGAATAC
Oligo_97	TTTTTAAATCAGATATAGAAGGCGCCCAATAGCAAGCTTTTT
Oligo_98	TTTTTGCATTAACATCCAATATCTACTAATAGTAGTATTTTT
Oligo_99	AATCATAGACGACAGTATCGGCCTCATTTTT
Oligo_100	GAAACCAATCGAATTATTCATTT
Oligo_101	GCACTCATGGGAGAAACAATAACGGAATTACCTT
Oligo_102	TTTTCATCGGATGAATATACAGTAACAATCAATATA
Oligo_103	TAAGAATTAGCAAACCAACAGGCGTTTTATAAGGCAACTAAT
Oligo_104	AACGCGCTATTAAAACCATTAGATACATGCAACTACAAAATA
Oligo_105	TAATGCAGATATATTTTAAATGCAACTGTAGCCA
Oligo_106	CGACAATAAGCAAGCCCAATTCTGCGAATCCATATAGCGTCTCCTCAGA
Oligo_107	TCCAGACGAGTAGGTAAAACATGTAATATAGCTT
Oligo_108	TTTTTAGAGAATATAAAGTACTTTCGAGCCAGTAATATTTTT
Oligo_109	TTTTTATAAAGCTAAATCGGTAATAAAGCCTCAGAGCTTTTT
Oligo_110	TGTACCAGTCACGTTGGTGTAGATGGTTTTT
Oligo_111	TTTTGCGGAACAAACGGCGGATTGAAAGCAAATA
Oligo_112	GGATAAAAAAGCGAGTAACAACCCGTCTTTGTTAAA
Oligo_113	TTTTTAGATGATATATAAATAACGTAGATTACCAGCGCCAAAAACGAAC
Oligo_114	TTAGGCAATATTTATAAGAAAAATAACGCGGAAATTATTCATCCATTTG
Oligo_115	TATTTTTGAATTAATGGTTTGAAATTCTTCTGAC
Oligo_116	TCAAATCACATCATAATTACTAGAAACAAATCCA
Oligo_117	AATCGCCGAGGCATCGACAAACATTACCGCTTATCCGGTATTGACTTGC
Oligo_118	TTTTTGTAGGGCTTAATTGAGAAGCCAACGCTCAACATTTTT
Oligo_119	TTTTTTCTGGAGCAAACAAGAGGTCATTGCCTGAGAGTTTTT
Oligo_120	GAATCGAATATGTACCCCGGTTGATATTTTT
Oligo_121	ACCGACCGTGTGATAAATTAACTTTATTTGAACAACGGCTGT
Oligo_122	GTTAAATAAAAACTTTTTCAAATATATTTTAGTTTTAATAT
Oligo_123	TCATATGCGTTATACAAATTGGGTTA
Oligo_124	CTAAATAACTAGCATATTGTATCCGTAATTTTGAGCAAAAGAAGA
Oligo_125	CGCGAGAGAATAAACACCGGACATCAATAACCCTC
Oligo_126	ATCGCAAGACAAAGAATGTTAAACAACATTTCATTTG
Oligo_127	TATAACTATATGTAAATAACGCCA
Oligo_128	TTTTTCTGAGAGACTACCTTTTTAACCTCCGATAGTGATTGAAAA
Oligo_129	TTTTTATCAGAAAAGCCCCAAAAACGTAATC
Oligo_130	TTTAAATTACGGAGGATCCCCGGGTACCACAGAC
Oligo_131	ATTCGCATTTAAGCTACGTGGTGCTTGTCTTTAATG
Oligo_132	TCAAAAAAGACGCTGAGAAAAAATCTAAAATCATTT
Oligo_133	CCGTGGGGAGAAGCTGCCGGAGACTGGATATAAAATTTTGTCACAATCA
Oligo_134	GGATTCTCAAGAAAAAATCGCAAGCGCCATTCGCCAT
Oligo_135	GCTTTCATTCAGCTCATTTTTTAACCTCCTGGTT
Oligo_136	GGCCTTCTGCCTGAAAAGGCCTTAAACATAAGACTCAACCGATTGAGGG
Oligo_137	AGATTATAATTCGCGTCTTACATAAGTACCTT
Oligo_138	TTTTTTAATTTTCCCTTAGAATCCATTTATCAAAATCATAGGTTTTTT
Oligo_139	TTTTTGCGCATCGTAACCGTGCATGTCAACC
Oligo_140	TGATGAAAGAAGTATTAGACTTTACCTGGAGTGA
Oligo_141	TTTTAATGTCTTTAGGAGCACTAACACGAATATA
Oligo_142	TGTGAGTGATTGAAAGGAATTGAGGAA
Oligo_143	TGCTTCTCAGGTTTAATTATTTGCACGTAAAACAGAAATATTTTT
Oligo_144	CAATTACCTGCGGCACCGCTTCTGGTG
Oligo_145	CAAGTTACAACAAAATTAATTACATTTAGCCGTCAA
Oligo_146	ATTCGCCTTGGGAAGGGCGATCGGTGCGGGCGATGTGCT
Oligo_147	TTTTTAAGAAATTGCGTAGATTTTGTAAATCGTCGCTATTAATTTTTT
Oligo_148	TTTTTGGAAGATCGCACTCCAGCCGCCAGGG
Oligo_149	CCGGAAACGACGGCCAGTGCCAAGAATTCGAC
Oligo_150	TCAGGCTGCGCCAGGGTTTTCCCAGTCGAACGTTAT
Oligo_151	CTATTACGCAGGGTTAGAACCTACCACTTCTG
Oligo_152	AGGAGAAAGCTTTCAGGGGACCAGGCAAGGCAACG
Oligo_153	ACGACGTTGTAAAACCAGGCAGCAGAGGCAATAATGAAAAATTACAGAG
Oligo_154	GCAAGGCGATTATCATTTTGCGGAACCCGCTACA
Oligo_155	GCTGGCGAAAGGGGCTCTTCGTTACATCCGAGAACAAACAACAACAAAG
Oligo_156	AATAATGGACAAAGGAGCGGAATTATCATGCGTAACCA
Oligo_157	ATTGTTTGGATTATATATCAAAACGTCATAGGAATAGGTAAACAGAGAG
Oligo_158	TTTTTCATCAATATAATCCTGTCAGATGATGGCAATTTTTTT
Oligo_159	TTTTTTGGTTGTGAATTCATGTGGATGTTCTTCTAAGTTTTT
Oligo_160	CGCACGAGCCCGAGATAGGGTTGAGTTTTTT
Oligo_161	AACTCGTATATCAGAGCGGGAGC
Oligo_162	TAATTTTAAACGAGCACGTATAACGTGCCAGAATCC
Oligo_163	AGTAACATTAAGTTGGGTAACGCAACTGTGATTGCGAACGGGCTGTTTA
Oligo_164	AATAGTGCTGAATTCTGCCAGGGGATAGAAAACATTACAAAG
Oligo_165	TAGATAATACCCTGCCATCTGTAAGCACACCGCCTG
Oligo_166	TTTTTTCAATATCTGGTCAGTAATATCAAACCCTCAATTTTT
Oligo_167	TTTTTCCAAAATAACCCCGCTTTATGACAATGTCCCGTTTTT
Oligo_168	TCTAATCATCCTGTTTGATGGTGGTTTTTTT
Oligo_169	CTCTATGAGGTCCACGCTGGTTTGCGTTGCGC
Oligo_170	GGGGCCTTCCAGTGAGACGGGCAACCCAACGC
Oligo_171	ATTTCACATAAGCATCACCTGGTAATATCCCAGGGTG
Oligo_172	CTTGCTGGCAAATGAGAGTCAGCTTAGGTTCTTACCAGTATA
Oligo_173	TCGAATTCAGGAAGGTCAATCTGAACGGTAATCGTAGAGATCTATGACC
Oligo_174	GGTGTAATTCGCCATTAAAAATACCCACACGACC
Oligo_175	CTCTGACCAATAGGGCTGATGAAGCCTGTTTAGTAGGGTGAGGTAATGT
Oligo_176	TTTTTCAGTGCCACGCTGAGATTAACACCGCCTGCAATTTTT
Oligo_177	TTTTTCCTGTGTGAAATTGTTATGGTCATAGCTGTTTTTTTT
Oligo_178	ATCCGCTTAAAGTGTAAAGCCTGGGGTTTTT
Oligo_179	AATATTTTCGTAAGAATACGTGGATACGAGCC
Oligo_180	TGAATGGCTATTAGTTACCTCAGTGCGGCATTTGATTTGCCC
Oligo_181	CGCGAACTGCCAACAGAGATAGAACCCTTCTGACGTCGGGAGAGTTGC
Oligo_182	GAACGAACCACCAGCTCCGAACTGACGCGGTTATCCCACCAG
Oligo_183	CAGAAGATAAAACAGAGGAATGGATT
Oligo_184	TGAGGCGGTCAGTAGCCAGCAAACCTCATGGCAAACTGATTA
Oligo_185	ATTCTGGATAGCCCTAAAACAGAGTAAAGGTGGGCAACTAAT
Oligo_186	AGTAATAAAAGGGACGAATCGGAGCTGAT
Oligo_187	ATTTACATTGGCAGATTGCGTATT
Oligo_188	TTTTTGAAATACCTACATTTTGACGCTCAATCCATTGCAACTATC
Oligo_189	TTTTTTGCCTAATGAGTGAGCTAA
Oligo_190	CTCACATGGAAGCACACAATTCCACACAACCGAGCGCTCGCC
Oligo_191	TAATTGCCCCAGCATCAGGCCGATTAAAGGG
Oligo_192	TCACTGCCCGCTTTCCACTGAAAG
Oligo_193	GCGGGGAGAGGCGGTTTCACCAGT
Oligo_194	GGGCGCAGAACAATATTACCGCCAGCGTCTGA
Oligo_195	GCCCTGAGAAACCTGTCGTGCCAGCTGCATTAAT
Oligo_196	GTTTTTTCCATCACCGCGCTCGGGGAAAGCCGGCGAAC
Oligo_197	TTTTTGCCTGAGTAGAAGAACTCAAACAGGAAAAACGCTCATGTTTTT
Oligo_198	TTTTTCCGAAATCGGCAAAATCCCTTATAAAGGCGAAATATTTAC
Oligo_199	ATTTTAGACAGGAAAGCAAGCTACCGACGATAAAGGTAAACGAATTTCA
Oligo_200	CGGTACGCTTTCCTGGGCGAAAAACCGTCTAT
Oligo_201	TGAGAAGTGTTTTTATTGCCCTTACTCGTCCAGGGCTAAATTTT
Oligo_202	AATCAGTCTATGGTCCCTAAAGGGAGCCCCCG
Oligo_203	TTCTTTGAGCGGTCAGGGAAGAAAGCGAAAGGAGCGGGCGTTTTT
Oligo_204	TAAACAGGAAACTATTAAAGAACGTGG
Oligo_205	GGGCGCGTAGAGGCCACCGAGTAAAAGAGTCTGCTTTTCAGAATCGG
Oligo_206	CCACACCCGCGCAAATTAACCGTTGTAGCAATACGGCCTTG
Oligo_207	TTTTTCTAGGGCGCTGGCAAGTGTATTAGTAATAACATCACTTTTTTT
Oligo_208	TTTTTGTTGTTCCAGTTTGGAACA
Oligo_209	AGAGTCCAAGAATACTTAAGTGTCCTACCTTTCTC
Oligo_210	ACTCCAACGTCAAACGTTAGATAAATCCGGATTTACAAACAT
Oligo_211	CAACTAAATCGGAATGCTTTGAAGTTTGAGATTAGAACAATTAAATGTG
Oligo_212	ATTTAGAGCTTGATAATGCGAAAGAAATAAAATAGAAACAG
Oligo_213	GTGGCGAGAAAGGAACGCTGCCATATTCTCAACAGATAACCTCATAGCG

## Sheet: 42hb_alig-nicks_1T-term
Name	Sequence
Oligo_1	TTTTCAGCGGAGTGAGAATCTCCAAGACAGTTAGACTCCT
Oligo_2	TTCTGTATGGGATTTTGCTTTTAATTGCTTTTGT
Oligo_3	TTCGTCTTTCCAGACGTAGGTGAACGGTCGCCCGTCGAT
Oligo_4	TAGTTAGCGTAAAGTTGCGCCGACAAGCAAT
Oligo_5	TTTTTTTTTTACCAGTACAAACTACAACGCCTGTAGCATGTACGAGCCACT
Oligo_6	TTTTTTTTTTGCGAATAATAATTTTTTCAGCAGATAT
Oligo_7	TCGTTGAAAATAGAAAGGAACAACTAAAGGAATTTTTTTTTTTT
Oligo_8	TGCTCCAAATTGAGATTTAGGAATACTCCACGGAAT
Oligo_9	TCAGCTTGAAAAATCTACGTTAATAAGACAAAAGGT
Oligo_10	TGCCCAATGAGCCAGCATACCAGTCAAGGGAAGGTAAATATTGAT
Oligo_11	TACGAGGGTAGCAACGGCTATTTTTTTTTT
Oligo_12	TTTAAAGGCCGTATCGGTTTATCAGCTTACAACATTAT
Oligo_13	TAGGGATATGACAACAACCAGAATAGGGGGGTCAT
Oligo_14	TTTTTTTTTTCTCAGAACCGCCACCCTCACGTAACACTGAGTTTCGTCTTTTTTTTTT
Oligo_15	TTTTTTTTTTCAGAGGCTTTGAGGACTAAGATATTCT
Oligo_16	TTCAAGAGAAGGATTATGCCATCTTT
Oligo_17	TGGATTAGCGGGATCGTCACCCTCAGCAGCGAAAAAAAAAGT
Oligo_18	TCGGGGTTCCTATTACTAAAACACTCATCTTTT
Oligo_19	TCCAGGCGGGCATTTTCGGTCATAGCCGGCTTGAGATT
Oligo_20	TGTACCGCGATACAGTCTCTGAATTTACCGTTCCAGTAAGCTTTTTTTTTT
Oligo_21	TGTTTCCATTAAACGGGTAATTTTTTTTTT
Oligo_22	TAGAGGCTGCACAACCTAAAACGAAAGAT
Oligo_23	TTTAATGCCCCCTGCCTATTTCGGAATTGCTCAGTAT
Oligo_24	TTAAACAGTACCAAGCGCGAAACAAAGTACAATCGAAATCCT
Oligo_25	TGCCCGTAGAGGGTTGATATAAGTATTTAGCGTT
Oligo_26	TTTTTAACTGTATCACCGTACTCAGGCCGTAATCAT
Oligo_27	TTTTTTTTTTGTCATACATGGCTTTTGATCACCCTCAGAACCGCCACCTTTTTTTTTT
Oligo_28	TTTTTTTTTTAATACGTAATGCCACTACGAGATGAAT
Oligo_29	TGGCAAAAGGAACCGAACTGACCAAATCACCGGT
Oligo_30	TGAATACATTCTGAAACATGAAAGTATTAT
Oligo_31	TGACCCCCAGCCGGAACGAGGCGCAGACCTCCCTCAT
Oligo_32	TCGGAGATGTGCCTTGAGTAACAGTT
Oligo_33	TTTGTATCATTAAAGCCAGAATGGAAACAAATAAT
Oligo_34	TAGCGCAGGAGTGTACTGGTAATAAGT
Oligo_35	TCTTTGAAAGAGGACAAGGCACTGAGGAAT
Oligo_36	TGCGACCTGACCCTCAGAGCCACCACTTCCAGAGCT
Oligo_37	TATCCTCATCGCCAGAACCACCACCAGAGATCCTGAATT
Oligo_38	TTTTTTTTTTAGGTCAGACGATTGGCGACAGGAGGTTGAGGCTTTTTTTTTT
Oligo_39	TTTTTTTTTTCGCATAGGCTGGCTGACGGTGTACAGACCAGGTTTTTTTTTT
Oligo_40	TCCTTCATAGAGTACCTTTAATTGCTCTTTTTTTTTT
Oligo_41	TAACCAGAGCGAAACGATTTTTTGT
Oligo_42	TGAGCCGCCAAACAGCCATATTATTTATCATAAAAACT
Oligo_43	TCCCTCAGTTCATCGATAAGTGTGAGGCTTGCAGGGAGT
Oligo_44	TCATGACAAGAACCGAGACTTTCATCGGAT
Oligo_45	TTTCATAATGACGAGAAACACCAGAAGAAGCCCGAT
Oligo_46	TCAGACTGTATTGTGAATTACCTTATGTCAGGTCTT
Oligo_47	TGTTTGCCTAGCCCGTCGCCCACGCATAACCGATATATTTTTCTTAAAT
Oligo_48	TGTAGCGACAGGCTCATTAAAATCACCATAGCTATCTTACGAATGAT
Oligo_49	TTTTTTTTTTACGTCACCAATGAAACATTAGCAAGGCCGGAATTTTTTTTTT
Oligo_50	TTTTTTTTTTTAACAAAGCTGCTCATATTACCCAAATCAACGTTTTTTTTTT
Oligo_51	TTCAGTGAAATTCGAGCTTCAAAGCGATTTTTTTTTT
Oligo_52	TGGTTTAATAGCAAAGCGGATTGCATCCAATACTGCT
Oligo_53	TTTAATCAGCGCGTTAACCGCCCTCCATGTTACTTAGCGATTAT
Oligo_54	TCATTACCCATCGATCAGCATTCTTGATATTCACAAT
Oligo_55	TGAAAGATTAAATTGCCCTTATGGAACCGCGGTCAATCATAAGT
Oligo_56	TTTACAGGTAATAGAAAATTCATATGGTAAATACATAT
Oligo_57	TGGACGTTAAGAACTGAATCAAGCCGCCACCTGATAAATTGTGT
Oligo_58	TTTTTTTTTTCCGTCACCGACTTGAGTAAAGGTGAATTATCATTTTTTTTTT
Oligo_59	TTTTTTTTTTATTACGAGGCATAGTACATAACGCCAAAAGGATTTTTTTTTT
Oligo_60	TAGAGCAATAAAAACCAAAATAGCGAGTTTTTTTTTT
Oligo_61	TTAAGTTTAGAAACGCAAAGACACGTTTACCAGT
Oligo_62	TGCGACATTCCTTATTACGCAGTATGTTAGCAATTCATTGT
Oligo_63	TCATAAAGGTGGCAACATAGCGTCAAAAAGAAGAATAAT
Oligo_64	TGAATACCCAAAAGAACTGGCATGATGTTCAGAT
Oligo_65	TTTTTTTTTTCCAGAAGGAAACCGAGGAAACGCAATAGTAAGCCAATGAAT
Oligo_66	TTTTTTTTTTAGGCTTTTGCAAAAGAAGTGCTATCAT
Oligo_67	TTTTGCCAACGACGACACTATCATAACCCCACATTCTTGCCCTT
Oligo_68	TGAGGGGGAAATATCGTCAAAAATGAAAATAT
Oligo_69	TGGAATCGTCTCAACCGTTCTAGCTGATAAATAAGGCT
Oligo_70	TAAACGACGAAGCCCTTTTACAACGCCAGATTCAAAAT
Oligo_71	TAAGACTTCTAATAGTAAAATGTTTAGAGGGTAGCT
Oligo_72	TTTAAGAGCGAGTAGTCATCAGAGGAGCCAAACAACTTTCAACAGT
Oligo_73	TCTATTATCGGGAGACCAGTTAAAGTACGGTGTCTGGAT
Oligo_74	TTTACCCTGAAATCCCCCTCAAATGCTGGAGACAGT
Oligo_75	TTCAAAAACGATTTTGGGAAGATACCGATCGATCTAAAGTTTTGT
Oligo_76	TCCATAAATCAGAGGGCTAACGAACAGTTGATTTTAGCGAT
Oligo_77	TATAGCAAGTAGCACGGAATTAAGGAACCCATTCCACAGACAGCCCTCATT
Oligo_78	TTTTTTTTTTCAATAATAAGAGCAAGAAAAGATAGCCGAACAAAGTTATTTTTTTTTT
Oligo_79	TTTTTTTTTTACCAGACCGGAAGCAAACTATTAAGCT
Oligo_80	TGCAGCCTTAATATCCCATCCTAATTCTGTAATACT
Oligo_81	TAGGGAAGCGTCAACAATAGATAAGTCCTCAACGCAAT
Oligo_82	TCATTAGAAGTCAGATTCAACTTAACGGAGCTTTCGTAGTAAATGAATTTT
Oligo_83	TATAACCCCCAGCTAGGGAGGTTTTGAAGCCTTAAATCAAGTTTTTTTTTT
Oligo_84	TTTTAACGTCAATGGCTTAGAGCTTAATT
Oligo_85	TCCCAATCCTGTAGCTCAACATGTTTTAAATATTTCGCAAATT
Oligo_86	TCTAATTTGATTAACTGAACACCCTGATGTTCAGCT
Oligo_87	TCTTACCAACGTAATTGAGCGCTAATATGTAATTCTGT
Oligo_88	TCAATTTTCCGCCGCAGCAGCAAGGTTTACACCCTCATTTTCT
Oligo_89	TTTTTTTTTTATTAGTTGCTATTTTGCACACAAGAATTGAGTTAAGCCTTTTTTTTTT
Oligo_90	TTTTTTTTTTCTTTTGATAAGAGGTCATTCATCAATT
Oligo_91	TTGCTGAATTTTCATTTGGGGCGCGAGCATGTAT
Oligo_92	TAGTTTCATCGAGTAGATTTAGTTTGCCAAGTACCT
Oligo_93	TACCTCCCCTAAGAACGCGAGGCGTTCCGTTTTTAT
Oligo_94	TAGCTGAAAAGGTGGTTTGCGGGGATTAGCAAGAGTAATCTAAT
Oligo_95	TCCTGTTTAGCTATATATAATGCAAATAACACCACCTAGCGTTT
Oligo_96	TGGTCAATAACTTTCCTTATCATTCCAATTTGAATACT
Oligo_97	TTTTTTTTTTAAATCAGATATAGAAGGCGCCCAATAGCAAGCTTTTTTTTTT
Oligo_98	TTTTTTTTTTGCATTAACATCCAATATCTACTAATAGTAGTATTTTTTTTTT
Oligo_99	TAATCATAGACGACAGTATCGGCCTCATTTTTTTTTT
Oligo_100	TGAAACCAATCGAATTATTCATTTT
Oligo_101	TGCACTCATGGGAGAAACAATAACGGAATTACCTTT
Oligo_102	TTTTTCATCGGATGAATATACAGTAACAATCAATATAT
Oligo_103	TTAAGAATTAGCAAACCAACAGGCGTTTTATAAGGCAACTAATT
Oligo_104	TAACGCGCTATTAAAACCATTAGATACATGCAACTACAAAATAT
Oligo_105	TTAATGCAGATATATTTTAAATGCAACTGTAGCCAT
Oligo_106	TCGACAATAAGCAAGCCCAATTCTGCGAATCCATATAGCGTCTCCTCAGAT
Oligo_107	TTCCAGACGAGTAGGTAAAACATGTAATATAGCTTT
Oligo_108	TTTTTTTTTTAGAGAATATAAAGTACTTTCGAGCCAGTAATATTTTTTTTTT
Oligo_109	TTTTTTTTTTATAAAGCTAAATCGGTAATAAAGCCTCAGAGCTTTTTTTTTT
Oligo_110	TTGTACCAGTCACGTTGGTGTAGATGGTTTTTTTTTT
Oligo_111	TTTTTGCGGAACAAACGGCGGATTGAAAGCAAATAT
Oligo_112	TGGATAAAAAAGCGAGTAACAACCCGTCTTTGTTAAAT
Oligo_113	TTTTTTAGATGATATATAAATAACGTAGATTACCAGCGCCAAAAACGAACT
Oligo_114	TTTAGGCAATATTTATAAGAAAAATAACGCGGAAATTATTCATCCATTTGT
Oligo_115	TTATTTTTGAATTAATGGTTTGAAATTCTTCTGACT
Oligo_116	TTCAAATCACATCATAATTACTAGAAACAAATCCAT
Oligo_117	TAATCGCCGAGGCATCGACAAACATTACCGCTTATCCGGTATTGACTTGCT
Oligo_118	TTTTTTTTTTGTAGGGCTTAATTGAGAAGCCAACGCTCAACATTTTTTTTTT
Oligo_119	TTTTTTTTTTTCTGGAGCAAACAAGAGGTCATTGCCTGAGAGTTTTTTTTTT
Oligo_120	TGAATCGAATATGTACCCCGGTTGATATTTTTTTTTT
Oligo_121	TACCGACCGTGTGATAAATTAACTTTATTTGAACAACGGCTGTT
Oligo_122	TGTTAAATAAAAACTTTTTCAAATATATTTTAGTTTTAATATT
Oligo_123	TTCATATGCGTTATACAAATTGGGTTAT
Oligo_124	TCTAAATAACTAGCATATTGTATCCGTAATTTTGAGCAAAAGAAGAT
Oligo_125	TCGCGAGAGAATAAACACCGGACATCAATAACCCTCT
Oligo_126	TATCGCAAGACAAAGAATGTTAAACAACATTTCATTTGT
Oligo_127	TTATAACTATATGTAAATAACGCCAT
Oligo_128	TTTTTTTTTTCTGAGAGACTACCTTTTTAACCTCCGATAGTGATTGAAAAT
Oligo_129	TTTTTTTTTTATCAGAAAAGCCCCAAAAACGTAATCT
Oligo_130	TTTTAAATTACGGAGGATCCCCGGGTACCACAGACT
Oligo_131	TATTCGCATTTAAGCTACGTGGTGCTTGTCTTTAATGT
Oligo_132	TTCAAAAAAGACGCTGAGAAAAAATCTAAAATCATTTT
Oligo_133	TCCGTGGGGAGAAGCTGCCGGAGACTGGATATAAAATTTTGTCACAATCAT
Oligo_134	TGGATTCTCAAGAAAAAATCGCAAGCGCCATTCGCCATT
Oligo_135	TGCTTTCATTCAGCTCATTTTTTAACCTCCTGGTTT
Oligo_136	TGGCCTTCTGCCTGAAAAGGCCTTAAACATAAGACTCAACCGATTGAGGGT
Oligo_137	TAGATTATAATTCGCGTCTTACATAAGTACCTTT
Oligo_138	TTTTTTTTTTTAATTTTCCCTTAGAATCCATTTATCAAAATCATAGGTTTTTTTTTTT
Oligo_139	TTTTTTTTTTGCGCATCGTAACCGTGCATGTCAACCT
Oligo_140	TTGATGAAAGAAGTATTAGACTTTACCTGGAGTGAT
Oligo_141	TTTTTAATGTCTTTAGGAGCACTAACACGAATATAT
Oligo_142	TTGTGAGTGATTGAAAGGAATTGAGGAAT
Oligo_143	TTGCTTCTCAGGTTTAATTATTTGCACGTAAAACAGAAATATTTTTTTTTT
Oligo_144	TCAATTACCTGCGGCACCGCTTCTGGTGT
Oligo_145	TCAAGTTACAACAAAATTAATTACATTTAGCCGTCAAT
Oligo_146	TATTCGCCTTGGGAAGGGCGATCGGTGCGGGCGATGTGCTT
Oligo_147	TTTTTTTTTTAAGAAATTGCGTAGATTTTGTAAATCGTCGCTATTAATTTTTTTTTTT
Oligo_148	TTTTTTTTTTGGAAGATCGCACTCCAGCCGCCAGGGT
Oligo_149	TCCGGAAACGACGGCCAGTGCCAAGAATTCGACT
Oligo_150	TTCAGGCTGCGCCAGGGTTTTCCCAGTCGAACGTTATT
Oligo_151	TCTATTACGCAGGGTTAGAACCTACCACTTCTGT
Oligo_152	TAGGAGAAAGCTTTCAGGGGACCAGGCAAGGCAACGT
Oligo_153	TACGACGTTGTAAAACCAGGCAGCAGAGGCAATAATGAAAAATTACAGAGT
Oligo_154	TGCAAGGCGATTATCATTTTGCGGAACCCGCTACAT
Oligo_155	TGCTGGCGAAAGGGGCTCTTCGTTACATCCGAGAACAAACAACAACAAAGT
Oligo_156	TAATAATGGACAAAGGAGCGGAATTATCATGCGTAACCAT
Oligo_157	TATTGTTTGGATTATATATCAAAACGTCATAGGAATAGGTAAACAGAGAGT
Oligo_158	TTTTTTTTTTCATCAATATAATCCTGTCAGATGATGGCAATTTTTTTTTTTT
Oligo_159	TTTTTTTTTTTGGTTGTGAATTCATGTGGATGTTCTTCTAAGTTTTTTTTTT
Oligo_160	TCGCACGAGCCCGAGATAGGGTTGAGTTTTTTTTTTT
Oligo_161	TAACTCGTATATCAGAGCGGGAGCT
Oligo_162	TTAATTTTAAACGAGCACGTATAACGTGCCAGAATCCT
Oligo_163	TAGTAACATTAAGTTGGGTAACGCAACTGTGATTGCGAACGGGCTGTTTAT
Oligo_164	TAATAGTGCTGAATTCTGCCAGGGGATAGAAAACATTACAAAGT
Oligo_165	TTAGATAATACCCTGCCATCTGTAAGCACACCGCCTGT
Oligo_166	TTTTTTTTTTTCAATATCTGGTCAGTAATATCAAACCCTCAATTTTTTTTTT
Oligo_167	TTTTTTTTTTCCAAAATAACCCCGCTTTATGACAATGTCCCGTTTTTTTTTT
Oligo_168	TTCTAATCATCCTGTTTGATGGTGGTTTTTTTTTTTT
Oligo_169	TCTCTATGAGGTCCACGCTGGTTTGCGTTGCGCT
Oligo_170	TGGGGCCTTCCAGTGAGACGGGCAACCCAACGCT
Oligo_171	TATTTCACATAAGCATCACCTGGTAATATCCCAGGGTGT
Oligo_172	TCTTGCTGGCAAATGAGAGTCAGCTTAGGTTCTTACCAGTATAT
Oligo_173	TTCGAATTCAGGAAGGTCAATCTGAACGGTAATCGTAGAGATCTATGACCT
Oligo_174	TGGTGTAATTCGCCATTAAAAATACCCACACGACCT
Oligo_175	TCTCTGACCAATAGGGCTGATGAAGCCTGTTTAGTAGGGTGAGGTAATGTT
Oligo_176	TTTTTTTTTTCAGTGCCACGCTGAGATTAACACCGCCTGCAATTTTTTTTTT
Oligo_177	TTTTTTTTTTCCTGTGTGAAATTGTTATGGTCATAGCTGTTTTTTTTTTTTT
Oligo_178	TATCCGCTTAAAGTGTAAAGCCTGGGGTTTTTTTTTT
Oligo_179	TAATATTTTCGTAAGAATACGTGGATACGAGCCT
Oligo_180	TTGAATGGCTATTAGTTACCTCAGTGCGGCATTTGATTTGCCCT
Oligo_181	TCGCGAACTGCCAACAGAGATAGAACCCTTCTGACGTCGGGAGAGTTGCT
Oligo_182	TGAACGAACCACCAGCTCCGAACTGACGCGGTTATCCCACCAGT
Oligo_183	TCAGAAGATAAAACAGAGGAATGGATTT
Oligo_184	TTGAGGCGGTCAGTAGCCAGCAAACCTCATGGCAAACTGATTAT
Oligo_185	TATTCTGGATAGCCCTAAAACAGAGTAAAGGTGGGCAACTAATT
Oligo_186	TAGTAATAAAAGGGACGAATCGGAGCTGATT
Oligo_187	TATTTACATTGGCAGATTGCGTATTT
Oligo_188	TTTTTTTTTTGAAATACCTACATTTTGACGCTCAATCCATTGCAACTATCT
Oligo_189	TTTTTTTTTTTGCCTAATGAGTGAGCTAAT
Oligo_190	TCTCACATGGAAGCACACAATTCCACACAACCGAGCGCTCGCCT
Oligo_191	TTAATTGCCCCAGCATCAGGCCGATTAAAGGGT
Oligo_192	TTCACTGCCCGCTTTCCACTGAAAGT
Oligo_193	TGCGGGGAGAGGCGGTTTCACCAGTT
Oligo_194	TGGGCGCAGAACAATATTACCGCCAGCGTCTGAT
Oligo_195	TGCCCTGAGAAACCTGTCGTGCCAGCTGCATTAATT
Oligo_196	TGTTTTTTCCATCACCGCGCTCGGGGAAAGCCGGCGAACT
Oligo_197	TTTTTTTTTTGCCTGAGTAGAAGAACTCAAACAGGAAAAACGCTCATGTTTTTTTTTT
Oligo_198	TTTTTTTTTTCCGAAATCGGCAAAATCCCTTATAAAGGCGAAATATTTACT
Oligo_199	TATTTTAGACAGGAAAGCAAGCTACCGACGATAAAGGTAAACGAATTTCAT
Oligo_200	TCGGTACGCTTTCCTGGGCGAAAAACCGTCTATT
Oligo_201	TTGAGAAGTGTTTTTATTGCCCTTACTCGTCCAGGGCTAAATTTTT
Oligo_202	TAATCAGTCTATGGTCCCTAAAGGGAGCCCCCGT
Oligo_203	TTTCTTTGAGCGGTCAGGGAAGAAAGCGAAAGGAGCGGGCGTTTTTTTTTT
Oligo_204	TTAAACAGGAAACTATTAAAGAACGTGGT
Oligo_205	TGGGCGCGTAGAGGCCACCGAGTAAAAGAGTCTGCTTTTCAGAATCGGT
Oligo_206	TCCACACCCGCGCAAATTAACCGTTGTAGCAATACGGCCTTGT
Oligo_207	TTTTTTTTTTCTAGGGCGCTGGCAAGTGTATTAGTAATAACATCACTTTTTTTTTTTT
Oligo_208	TTTTTTTTTTGTTGTTCCAGTTTGGAACAT
Oligo_209	TAGAGTCCAAGAATACTTAAGTGTCCTACCTTTCTCT
Oligo_210	TACTCCAACGTCAAACGTTAGATAAATCCGGATTTACAAACATT
Oligo_211	TCAACTAAATCGGAATGCTTTGAAGTTTGAGATTAGAACAATTAAATGTGT
Oligo_212	TATTTAGAGCTTGATAATGCGAAAGAAATAAAATAGAAACAGT
Oligo_213	TGTGGCGAGAAAGGAACGCTGCCATATTCTCAACAGATAACCTCATAGCGT

## Sheet: 48hb_no_T-co
Name	Sequence
Oligo_1	TTTACTAAAGACTTTTTCATACAGAGGGAGCCTT
Oligo_2	TTTACAGACCAGGCGAGCTGCTCATTCTTT
Oligo_3	TCATAGGCTGGCTGATTTGAAAGAGGACAGATGAACGGTGTTTT
Oligo_4	TCCTTCATTTACCCAAACACCAAATTTCACCAGTCAGGACGTTGGGAAT
Oligo_5	TGGCTTGCGACAACATAAACAAGTCTTTCCAGACGTTAGTAAAGTATGGGT
Oligo_6	TCTCAGCAGAATTTCAACAACTCAGACAGCCCTCATAGTTAGCTGAGAATT
Oligo_7	TAGGGTAGCAACGGCTGAGGAAGTTTCCATTAAACGCGGAACGTTATCAGT
Oligo_8	TGTTGCGCCGACAATAGGGAGTCAGAGCCCGTTTTCGTGAATTATCACAAT
Oligo_9	TACCGATAAGCGGAGGTAACGATCTAAAGTTTTGTCCTTTCAAT
Oligo_10	TTTAAACAGCTTGATGCGGGATAGCCGCCTCATAGCGACGGAATTAGAGCCAGCAT
Oligo_11	TTTGCTCCAAAAGCTTTGAGGTTT
Oligo_12	TTTAGTGAATAAGGCGAATTACCTTATTTT
Oligo_13	TTAATAATTACAACGTTTCAGGGATAGCATACCGCCT
Oligo_14	TAATCTCCAGTTTCGTAGGAACCCATGTACCTTT
Oligo_15	TACTTTAATCATTGTTTGCCCTAATTACGCGTTTACGAAGCAAT
Oligo_16	TTGAATGGGCTTGAGATGGTTTGAACGAGCAGATACT
Oligo_17	TCCTGTAGCATTCCAAAAGGAAGGGTCAGAAAGCGCCGAGGAAAAAGACAT
Oligo_18	TTCACCAGTACAAACTTTTTCATACTGGTCCGTTCCACAAAGTT
Oligo_19	TTTGTAACACTGAAAAAAAAGTTT
Oligo_20	TAGCGCGAAACAAAGTACAATTTTCGGACCAGAAAAATAAATATAAACT
Oligo_21	TACCTGCTCCCAATCATACCGATATATTCGGCAGGAGGT
Oligo_22	TGAAAAATCTACGTTCAACTTATAATGGATAAGAAATAGTATAAAGCTAAATCGGT
Oligo_23	TTTCCGTACTCAGGAGGTTTAGAGCCCAAT
Oligo_24	TTTGCGATTTTAAGAACTGGCTTAACGGAT
Oligo_25	TACCCTCAGAGCCACCACACCCTCTGCCGTCAACATAAAAGAGCAT
Oligo_26	TTTTAGAAAGATGTAAGAGCATTT
Oligo_27	TTTGAGATTTAGGAACAAAAGGGACGAGAAATCAACGTAACAAT
Oligo_28	TGGGTTTTGCTCAGTATTAGACAATTGAGTTTTATTCAAGAAATCATTTGT
Oligo_29	TGAGAGGGTTTAACGTTGCGAACTTGCTTTCGAGGTGCGAAAGT
Oligo_30	TAAGTATAAGCAGCCAGCAATATATTAAAACCAATCAAACAAAT
Oligo_31	TGCCCGGAAGGAGTGCGTTGAATTAATTGTATCGGTT
Oligo_32	TAGGCATATCATCAGACAACATTATTACAGGTTT
Oligo_33	TTCTGAAACATGATGTAGTAAAGAACCGGATATTCACAAGAGTT
Oligo_34	TCTATTATGGCAGGTCAATATCGCGTTTTTTTGCGGATGGCGTT
Oligo_35	TTCGGAACATTTTGCACCATCGCCCACGCATAACAATTTTTCTT
Oligo_36	TGCCCCCTTGATATTTGATTAAAGAAAATCAGACGAAGTATCAT
Oligo_37	TGTGCCCGTCCTCATGAATACCGGCAACAAAAAGGTATTCTTAT
Oligo_38	TTTTTTTGATGATACATAGGTGTATCATTT
Oligo_39	TTTACACTATCAACTGGATAGTTT
Oligo_40	TCAGACGACGATAAAATAACGCTACCACATTAATAAAACGAACCATTATAT
Oligo_41	TAACCAAAATAGCGACAAAAGAAATCTTGAAGGGAACCGAACTGACCAACT
Oligo_42	TTAAAGCCCCCTCAGCGTCACCACGAAGGCACCAACGCGATTATACCAT
Oligo_43	TGAATTTAAATAAGTTTGATATACCCTCAGAACCGCCCCTCATT
Oligo_44	TAGTTTTGATCCCCCTGACCATAAATCAAAAAAAGATTAAGAGT
Oligo_45	TGCATTGATCGCTGAGAGGCGCAGACGGTATGTTACTGTGTCGAAATCCGCGT
Oligo_46	TGCCGCCATTGGCCTGCCTATTAGAGAAGGATTAGGAACACCCATCAGAGT
Oligo_47	TGCCACCAAGAATGGTGCCTTGGGATAAGAGAACCGCCT
Oligo_48	TCCTCAGATTGCCATGAGGGAGGGAAGGTGAAACGCACGCAATT
Oligo_49	TTTGAACCGCCTCCCGTCATACATGGCTTT
Oligo_50	TTTCGTCCAATACTGCGGATGTTTAGTAACCCTT
Oligo_51	TATCGTCAGTCTTTACCCTGACTATTATTT
Oligo_52	TCATTAGCGTCAGACGATAAATTTAGCCGGAACTAAAACACTCTTGTATCATCGCCTTGTAGCGT
Oligo_53	TATTAAAGATCGGCACGGAGATATCTTTGACCCCCACTAAAACCGCTTTTT
Oligo_54	TAAGGGCGACATTCAATAAGTTTACCAGAATGAAATTTTACAGT
Oligo_55	TTTTGGTTTACCAGCGCCACAATAGAAAGCAGAT
Oligo_56	TTTTAGTCAGAAGCAACTCCAACAGGTTTT
Oligo_57	TAAGCGGAGGAGAAGGAACCCTAAATCACCATCAATATGATTTT
Oligo_58	TTTGCATCAAATCAGTAAATATTCATTGACCAGAGGGGGTAATAGTAAAAT
Oligo_59	TCAAACGTGACTCCTCGCTAATTGAACAAAGTCAGACTCCTCAT
Oligo_60	TTATTTTGTCACAATAAGACAAGGAACCAGAGCCACCACCGTTT
Oligo_61	TAATTCGAGCTTCAAAGCGAACTCCTTTTCTGTAGCTCAACATGTTTTAAT
Oligo_62	TACTGGCACACAAACCCACCACTAAAGGCGAAAGAGGCAAAAGAATACACT
Oligo_63	TCAAAAGACCACAAGGGGAGAATTAACTGATTAGCGAGTTAATCAGTTTCT
Oligo_64	TAGGAAACAGTCTCTCCGCCACACAGCATGGTAAAATACGTAATGCCACTT
Oligo_65	TTTAAGAAAAGTAAATTCATATTT
Oligo_66	TTTCAGGATTAGAGAATATGCAACTAATTT
Oligo_67	TGTACCTTCAATAAAAAGCAATCAAGAGATAGCTGATAAATTAT
Oligo_68	TCAATAATAAACAGGGAAGCGCACCAGGCAGTAACAAGAAAGGT
Oligo_69	TTACCGAATCAAAAAATAAGAAACGATTTTTTTT
Oligo_70	TGGTTAGAGCTTAATTGCTGAAAAAAGTATTAAGAGGCTGAGAT
Oligo_71	TTTTGTTTAACGGCCCTTTTTTTT
Oligo_72	TATTCTGCGAACGCGCGAGCAGCAAATCCCGGTTT
Oligo_73	TTTTACAATTTTATCCTGAATCAATCCAATGAAAATT
Oligo_74	TTTAGTACGGTGTCTGGAAGTTGACCATTTAGCTATT
Oligo_75	TTGCCAGTTACAAAATATTTCCAGAGGTTTTAAAATTACTTTGAAAAAGGAAT
Oligo_76	TATATTATTTATCCCTTACCAAAGATTAGAGGGTTAT
Oligo_77	TAAATCACCAGTAGCACCATTATACAAAAAGTAATCCTGAAT
Oligo_78	TGCAGCACCGTCAGAAAGAAAGACTTCAAGTATGTTCAT
Oligo_79	TTTTGGTCAATAGGCAAGGCATTT
Oligo_80	TTTTGGGGAGTAGATTTAGTTTTCATTCCATATAACAGTTGATTCCCAT
Oligo_81	TGTGGCATATAGAAGTGAAAACAGGAAGAACGCCATCAT
Oligo_82	TTCATACAACCTGTTAGATACATTTCGCAAATTT
Oligo_83	TGCAAATCATGCAGAATACAAAGGCTATCAGAAAAGCCCCAAAT
Oligo_84	TCATTACCCAACAATATGGAAACCTTGCTAAAAATAT
Oligo_85	TTTCATCGCGTTTTAGCGAACCAGAAATAAATAACGCTAAAATT
Oligo_86	TCATCGAGCTAATTTAATTAATGAATCCTTGAAAACT
Oligo_87	TCCAAGTATAAATCACGCTAACGAGCGTCAACAGCCAGAGAATT
Oligo_88	TGAACGGGGCTATCTTAGCCGAAGTAAGCTCAGAGCCGCCACCCTCAGAAT
Oligo_89	TTTTTATCATTCCAATTTGCACCCAGCTTT
Oligo_90	TTTAAGAATTAGTTCAACGCATTT
Oligo_91	TAATAATATACCGACTATAAAAAAATATTCCCCTTATTAGCGTT
Oligo_92	TACGAGCACAGTAATCCACGGAACCGATTCTTTTCATAATCAAAATCACCT
Oligo_93	TTGACCCTGCAATGCTGAGAAAGGCCGGAATGCCGGGAGTCTGT
Oligo_94	TAACATTAGAAGCCCACGAGAATCAAATGCTTTAAATTTTTTGGAGGCGAT
Oligo_95	TAAACAACATGTTAGTCAAGTTTGCCTGTTAATCAGAATGAAACCATCGATAT
Oligo_96	TCGACAATTGTTTATGCGCCCACGGTATTCTAAGAAT
Oligo_97	TTATAAAGTCCCATCAACAAGCTTGCGGGAGCCTAATTT
Oligo_98	TAAGAGAAACGCTCAAACCTCCGGCTTAGTCCCTTATACATTTT
Oligo_99	TTTCAACATGTAATTGGCTGTCTTTCCTTT
Oligo_100	TTTAGGATAAAAATTTTTACCTTTATCAAAATTT
Oligo_101	TGGTACTAGAAAAAGCGTCACCTAGCGACAGCGTCACCGACTTAGCAAGGCCGGAAACCTGTTTT
Oligo_102	TTTGAGAAGGTCTGAGAGACTAATAGCGACATCAAGT
Oligo_103	TGACAGTCCATATATTTTAAATGTAATACCAGAGCAGTAGCATT
Oligo_104	TATAAGAAGACCGTGTAGTTAATTTCATCATGGATTCCGAACGT
Oligo_105	TGCGTTAATATGCGTTACCATTGAGCCATTTGGGAAATTATTCTAAAGGTT
Oligo_106	TTATATAACTATAAGATCGTCGAATTACCGAGAAACT
Oligo_107	TCCTTTTTACAGTAGGGCTTAATTCGAGCTGTAGAAT
Oligo_108	TTTATAGTGAATTTATCAAACGCTGAAAAAGAAT
Oligo_109	TTTATTCAACCGTTCATCGATGAACGGTTT
Oligo_110	TAGCTATTAAAAGGGCTGAGTAATGTGTAGCCCAAATTGTATAAGATCAAT
Oligo_111	TTTTGAGAGATCTATAGCAGAAGCCAATCGTCTGAATTCTGACCTAAAT
Oligo_112	TCTATTAATAGCCCTAGTCACACTGTCCATTGCCTGAGTAGT
Oligo_113	TTAGCTTACAATATTGATAGAAAGAAGTGTTTTTATGGAGCTAGAAAGGAT
Oligo_114	TGATTAAGAATCATATCGCCATATTTAACAACGCTTT
Oligo_115	TAGGTCATTGCCTGAAGAGGGTAACCAGGCAGCTGGTGGGTAACGCCAGGT
Oligo_116	TTTTACCTGAGCGAAGAGTCATTT
Oligo_117	TTTTAATCGTAAAACATTTTGTTAAAATTT
Oligo_118	TTATGTACATTTAAACTCATTTTTTAACCGGCCTTCT
Oligo_119	TACATCGGTTTTTTAAGATAAGTTCTGTCACATACAT
Oligo_120	TCTGATTGTTTGCACGTAAAACTCCCGACAAGCCGTTTAAGCCAATAACGT
Oligo_121	TTTACAAAGAACCTAAGATGATGGCAATTCCAGAAGTTAAAAGTTTGAGTT
Oligo_122	TATCGCGCCAGTTGGCACCTTGAGAAAGCAACAGGAGGCCGATT
Oligo_123	TAATTATTTTCTGAAATAATCCTGATTGTTTTTT
Oligo_124	TCGTTAATTAGCATGGTGCATCCTCAGGACCGGAATT
Oligo_125	TTTGTAAAATTTTCATAACATCTAATTGCCAGACCGT
Oligo_126	TGGTTTAACGTCAGAGCTTATCATAGCAAAATTGAGTATTACGCAGACGAT
Oligo_127	TATTTTCAACCTTTTTAACAACTATTAACCCACACCACTATGGT
Oligo_128	TAAGAAATTGCGTAGCGCGAGGTAGGAATAGATAACT
Oligo_129	TTTGGATTATACCATTTCAATTTT
Oligo_130	TAAAATAATTCGCGTCTAATAGGATTGTATATGAAAAGTTCTACTGGTCATTT
Oligo_131	TTTTTGCGGAACAAAGAAACCACATCAATTAATGGATTGCTATT
Oligo_132	TTTTTCGCATTAAATTTTTGTTCATCAACTCTCCGTT
Oligo_133	TTTCCTGATTATCCCATATCGAAGCCTCCGCACTAGAAACAT
Oligo_134	TAGACAAAGATAATAAAAATGCGCCCAGCAGTTGAGGAT
Oligo_135	TTTTAATGGTTTGAAATACCTAAACACTGAATAACAGTACATAACAGTT
Oligo_136	TTTTAACAACCCTTGAGGGGATTT
Oligo_137	TGATTGACCGAGAGACGCAGAATGTGTACATCGACATAAAAT
Oligo_138	TCGTAATGGGATAATAATACATCAACGTCCCCACTAGGCCAGAT
Oligo_139	TTAAATCCTTTGCCCCGAGATATCGGAACAGTGTAAT
Oligo_140	TTGCCAGTGTCGGATATTAAATGTGAGCGAGTTT
Oligo_141	TGTAGATGCCAGCTTACAGCGCCGCCACGCGGGGTCT
Oligo_142	TCGTCAATAAACAGACGGAAACAATCGGCGCGATGGAAAGGGCGAAAAACT
Oligo_143	TATCTGGTAGAGGCGGATGATGAATAATCTAGGCAGAGGCATTT
Oligo_144	TTTCCCTCAATCAATAACATTATCATTTTT
Oligo_145	TTTCGACGACAGCAACTGTTGTTT
Oligo_146	TACTCCAGGGCGCATAACGGCGCTGTAGCCAGCTTTAAATCAGT
Oligo_147	TGGTGAGGAACCACCATGTGAGCGGAATCATAATTAAAGATTCT
Oligo_148	TCGGTCAGTAATAGATTTAGAAGTATTAGACTATTACAAATCATAATTGCT
Oligo_149	TTGCCACGCGGTCACACGTATATTTCACGGTTAACGGCATCAGATGCCGGT
Oligo_150	TCTGAGAGGAACTGATTAATTTGTTGGGTCCAGTATAAAGCCAT
Oligo_151	TCAAATGACTAGGGCTTAGAATGGCCAGAGTTACCTGCAGCCAGCGGTGCT
Oligo_152	TAAAACATGCAACAGATCTTTAAAACAATTCGACAATCCAGTTT
Oligo_153	TTTTGAATAAAGCATCAAATCAATTAATTGAGCGGAATTATCATCATAT
Oligo_154	TTTTAAGAATACGTGTCAAATATCAAATTT
Oligo_155	TTTGGAAGGGCGATCGGTGGGCTGCGTATCGGCT
Oligo_156	TCGGGCCTCAGTCACGACGTTGTAAAATTT
Oligo_157	TATTTACACGTTGTAGCAATTAGGCGCGTCGCCGCGCATCACCT
Oligo_158	TTTGGCAGTATATTTTGATAAATATGTAAATGCTGAAAAACTTTTTCAAAATTCACCT
Oligo_159	TGAGGCCACCGAGTATTCCTCGGCTGGCACACTAAAT
Oligo_160	TAATCCTGCCCTTCTGACCTGAAAGCGTTT
Oligo_161	TTTAGGAACGGTACGCCAGTAAAGGGGAGAAAGT
Oligo_162	TTTCGACGGCCAGTGTTGTGAGAGATATTT
Oligo_163	TCCAAGCTCGCACTCGTCACTGTTGCCCTGCGGCTGATTGCAGT
Oligo_164	TTTCAGAGGTTTTCCCTTCGCTATTACGCCAAAGCGT
Oligo_165	TGTGGAGCCATGTTTTCTCACGGAAAATCCGGAACGTCGGTGGTGCCATCT
Oligo_166	TGCTACAGCATTTTGACGCTTGCGCTCATCCGCCAGCCATTGCAAT
Oligo_167	TGACGAGCGCTGCGCTGGGGTCTGGAACAAGAGTCCACTTTACGGAGCACT
Oligo_168	TACGTGCTAAAGAGTCGACCAGACGCGAGTGCAAATCCAATCGCAT
Oligo_169	TGAAACGTTCCGGCACCGCTTAAGGGTCACGTTGGTGATAATCT
Oligo_170	TTTGAACGTGGCATTTTAGACTTT
Oligo_171	TTTGACTTTCTCCGTTTAAATTTCTGCTTT
Oligo_172	TAGTTTTTGTAACCAACCGCCTCGCCATTTCTGTAAT
Oligo_173	TGAGGTGCAATGAGTAGGATCCCCGGGTAGGGCCGTT
Oligo_174	TCCTAAAGGCGGGCGAAAATCTGGCTATTAGTCTTTAGGGACAT
Oligo_175	TGGAGCCCTCAAAAGTGGTTTGCCCCAGCGCAACAGGCGTATTGGGCGCCT
Oligo_176	TGACGGGGATCGGCAAATCCTGTTTGATGGTTTT
Oligo_177	TATCAAACGGTGAAGAACGTCAAGAATGCCAACGGCGCGCTTTT
Oligo_178	TACAGCGGGGGAACACGTAACCTCAATCAGAGCAAAAAAGCCTTTTTGCGT
Oligo_179	TAAGAACGTGGACTCTTGAGGATTAGAGCTATACAGTAAATCAACGCGCCT
Oligo_180	TGGGTTGAGTGTTGTCTCGTATAGGTTATGATTCGCAACAATTT
Oligo_181	TAAATCCCTTATAAACCGATTTACATACGAGCTGTTTCCTGTGT
Oligo_182	TTTGGTTCCGAAAAAGCCGGCTTT
Oligo_183	TAAATCCCGTAAATCCGTTTTTTCGTCCTCATAATATCAGGT
Oligo_184	TTTCTTTTCACCAGTGAGACGGAGGCGAAT
Oligo_185	TTTTCATTTGCCGCCAGCAGTTCGGCCTTTTGCCGTTCCGGCAT
Oligo_186	TGAGTTGCAGCAAGCGGCCGCCTGACGCGCGGGGAGAGAGCATAAT
Oligo_187	TTCCACGCAATAGCCGAACGTTACAGTTGTACCAAGAAAACAAT
Oligo_188	TGTAATATCCAGAACTCCCTTAAGCACGCGTGCCCGT
Oligo_189	TAAGAACTCAAACTATCGGCGCAAATCGTCATACACAGTTGGAGCTAAT
Oligo_190	TCAGGAAAAACAAGGCGATAACCTCACCGCCGCTGGAGT
Oligo_191	TTTAGTTAAACGGCTGGTCTGTTT
Oligo_192	TTCGTCGCTGGCAGCCTGCCCGCTTTCCAGTCGGGAAACCTGTCTCACATT
Oligo_193	TCGTGCCAGCTGCATTAATGAAGGTGCCTCGTAAAGAGTGTAGT
Oligo_194	TGCGTGGTATGCTGATAGTGATGAAGGGTAATTT
Oligo_195	TCTTGTAGGGATAGCACCAGTCAGATCGCCCATTCGCCATTCAT
Oligo_196	TCCACACAAGAGCTTGAAGGGACTGAACCGCACAGAT
Oligo_197	TTTCCGCTCACAATTAGGGTGGTTTTTTTT
Oligo_198	TTTGTCAGCAGCCGGGCGCGGTTT
Oligo_199	TAGCACCGTGCCGGAAACGCGGAAAAGCCGCACAGGGGGCGGTT
Oligo_200	TACCAGCTTATGTTCTTCGCGTGTTGCGCTCACTCCCGTGAACCTTAATGT
Oligo_201	TCCGTGAGCCTCCTCCGGGGGTTTGCTTTAATTAACT
Oligo_202	TCGAATTCGTAATCAGTGCTGCCAGAGCGAATCAGTTTCTGGCCAACAGAT
Oligo_203	TGCATCAGGGAACGGATTAAGTCGAAAGGGGGATGTGATCTGGTGCCGGAT
Oligo_204	TTTCTGCCCACTGGTGTGTTCACTTGCTGAGTAATAACATCACTCACGCAT
Oligo_205	TATGCGGCCCGAGCTAGCCTGGTCGGCCAGCCCTGAGAT
Oligo_206	TCTCTGTGTGGTCATAGCCGGAGCGGTTTCTGATTGCCCTTCAT
Oligo_207	TTGCGCGCCTGTGCACGGTGCCCCCTGCATCAGACGATCCATTT
Oligo_208	TTTGCGCAGTGTCACTGAAATTGTTATTTT
Oligo_209	TTTTTGCGGTATGAGCCGGAATCCGCAACCGCAT
Oligo_210	TGTAATGGGTAAAGGTTTCTTTGTGTCCACCACGCAGCACATCT
Oligo_211	TGCTCGTCATAAACAAATATTAGGAAATACCACTTCTTTGATTT

## Sheet: 48hb_1_T-co
Name	Sequence
Oligo_1	TTATAAAGTTCCCATCTAACAAGCTTTGCGGGTAGCCTAATTT
Oligo_2	TAAGAGAATACGCTCATAACCTCCGGCTTAGTTCCCTTATTACATTTT
Oligo_3	TTTCAACATGTAATTTGGCTGTCTTTCCTTT
Oligo_4	TTTAGGATAAAAATTTTTATCCTTTATTCAAAATTT
Oligo_5	TGGTACTAGAAAAAGTCGTCACCTTAGCGACAGTCGTCACCGACTTTAGCAAGGCCGGAAATCCTGTTTT
Oligo_6	TTTGAGAATGGTCTGAGAGACTATATAGCGATCATCAAGT
Oligo_7	TGACAGTCTCATATATTTTAAATTGTAATACTCAGAGCATGTAGCATT
Oligo_8	TATAAGAATGACCGTGTTAGTTAATTTCATCTATGGATTTCCGAACGT
Oligo_9	TGCGTTAATTATGCGTTTACCATTTGAGCCATTTGGGAATATTATTCTTAAAGGTT
Oligo_10	TTATATAACTATATAGATCGTCGTAATTACCTGAGAAACT
Oligo_11	TCCTTTTTTACAGTAGGGCTTAATTTCGAGCTTGTAGAAT
Oligo_12	TTTATAGTGAATTTATCAATACGCTGATAAAAGAAT
Oligo_13	TTTATTCAACCGTTCTATCGATGAACGGTTT
Oligo_14	TAGCTATTTAAAAGGGTCTGAGTAATGTGTATGCCCAAATTTGTATTAAGTATCAAT
Oligo_15	TTTTGAGAGATCTTATAGCAGAATGCCAATCGTCTGAATTTCTGACCTAAAT
Oligo_16	TCTATTAATTAGCCCTTAGTCACATCTGTCCATTTGCCTGAGTAGT
Oligo_17	TTAGCTTATCAATATTTGATAGAATAGAAGTGTTTTTATTGGAGCTATGAAAGGAT
Oligo_18	TGATTAAGTAATCATATTCGCCATATTTAACAACGCTTT
Oligo_19	TAGGTCATTGCCTGATAGAGGGTTAACCAGGTCAGCTGGTTGGGTAACGCCAGGT
Oligo_20	TTTTACCTGAGCTGAAGAGTCATTT
Oligo_21	TTTTAATCGTAAAACTATTTTGTTAAAATTT
Oligo_22	TTATGTACTATTTAAATCTCATTTTTTAACCTGGCCTTCT
Oligo_23	TACATCGGTTTTTTTATAGATAAGTTTCTGTCTACATACAT
Oligo_24	TCTGATTGTTTTGCACGTAAAACTTCCCGACTAAGCCGTTTTAAGCCTAATAACGT
Oligo_25	TTTACAAATGAACCTATAGATGATGGCAATTTCCAGAAGTTTAAAAGTTTGAGTT
Oligo_26	TATCGCGCTCAGTTGGTCACCTTGTAGAAAGCTAACAGGAGGCCGATT
Oligo_27	TAATTATTTTTCTGAATATAATCCTGATTGTTTTTT
Oligo_28	TCGTTAATTTAGCATGTGTGCATCTCTCAGGATCCGGAATT
Oligo_29	TTTGTAAATATTTTCATTAACATCTTAATTGCTCAGACCGT
Oligo_30	TGGTTTAACGTCAGATGCTTATCTATAGCAATAATTGAGTTATTACGTCAGACGAT
Oligo_31	TATTTTCATACCTTTTTTAACAACTTATTAACTCCACACCTACTATGGT
Oligo_32	TAAGAAATTGCGTAGTCGCGAGGTTAGGAATTAGATAACT
Oligo_33	TTTGGATTATACTCATTTCAATTTT
Oligo_34	TAAAATAATTCGCGTCTTAATAGGATTTGTATATTGAAAAGTTTCTACTTGGTCATTT
Oligo_35	TTTTTGCGGAACAAAGAAACCATCATCAATTTAATGGATTTGCTATT
Oligo_36	TTTTTCGCATTAAATTTTTGTTTCATCAACTTCTCCGTT
Oligo_37	TTTCCTGATTATCTCCATATCTGAAGCCTTCCGCACTTAGAAACAT
Oligo_38	TAGACAAAGATTAATAAATAATGCGCTCCAGCAGTTTGAGGAT
Oligo_39	TTTTAATGGTTTGAAATACCTTAAACACTTGAATAATCAGTACATTAACAGTT
Oligo_40	TTTTAACAACCCTTTGAGGGGATTT
Oligo_41	TGATTGACTCGAGAGACGCAGAATTGTGTACATCGACATAAAAT
Oligo_42	TCGTAATGGGATATATAATACATTCAACGTCTCCCACTATGGCCAGAT
Oligo_43	TTAAATCCTTTGCCCTCGAGATATTCGGAACTAGTGTAAT
Oligo_44	TTGCCAGTTGTCGGATTATTAAATGTGAGCGAGTTT
Oligo_45	TGTAGATGTCCAGCTTTACAGCGCTCGCCACGTCGGGGTCT
Oligo_46	TCGTCAATTAAACAGATCGGAAACAATCGGCTGCGATGGTAAAGGGCGAAAAACT
Oligo_47	TATCTGGTTAGAGGCGTGATGATGTAATAATCTTAGGCAGAGGCATTT
Oligo_48	TTTCCCTCAATCAATTAACATTATCATTTTT
Oligo_49	TTTCGACGACAGTCAACTGTTGTTT
Oligo_50	TACTCCAGTGGCGCATTAACGGCGTCTGTAGCCAGCTTTTAAATCAGT
Oligo_51	TGGTGAGGTAACCACCTATGTGAGTCGGAATCATAATTTAAAGATTCT
Oligo_52	TCGGTCAGTTAATAGATTTTAGAAGTATTAGTACTATTATCAAATCATTAATTGCT
Oligo_53	TTGCCACGTCGGTCACTACGTATATTTTCACGTGTTAACGGCATCAGATGCCGGT
Oligo_54	TCTGAGAGTGAACTGATTTAATTTTGTTGGGTTCCAGTATAAAGCCAT
Oligo_55	TCAAATGATCTAGGGCTTTAGAATTGGCCAGATGTTACCTGCAGCCAGCGGTGCT
Oligo_56	TAAAACATTGCAACAGTATCTTTATAAACAATTCGACAATTCCAGTTT
Oligo_57	TTTTGAATTAAAGCATTCAAATCATATTAATTTGAGCGGAATTATCATCATAT
Oligo_58	TTTTAAGAATACGTGTTCAAATATCAAATTT
Oligo_59	TTTGGAAGGGCGATCGGTGTGGCTGCGTTATCGGCT
Oligo_60	TCGGGCCTTCAGTCACGACGTTGTAAAATTT
Oligo_61	TATTTACATCGTTGTAGCAATTTAGGCGCGTTCGCCGCGTCATCACCT
Oligo_62	TTTGGCAGTTATATTTTTGATAAATATTGTAAATGCTGATAAAACTTTTTCAAATATTCACCT
Oligo_63	TGAGGCCACCGAGTATTTCCTCGTGCTGGCATCACTAAAT
Oligo_64	TAATCCTGTCCCTTCTGACCTGAAAGCGTTT
Oligo_65	TTTAGGAACGGTACGCCAGTTAAAGGGTGAGAAAGT
Oligo_66	TTTCGACGGCCAGTGTTTGTGAGAGATATTT
Oligo_67	TCCAAGCTTCGCACTCTGTCACTGTTGCCCTGCGGCTGTATTGCAGT
Oligo_68	TTTCAGAGTGTTTTCCTCTTCGCTATTACGCTCAAAGCGT
Oligo_69	TGTGGAGCTCATGTTTTTCTCACGGAAAATTCCGGAACGTTCGGTGGTGCCATCT
Oligo_70	TGCTACAGTCATTTTGACGCTTTGCGCTCATTCCGCCAGCCATTGCAAT
Oligo_71	TGACGAGCTGCTGCGCTTGGGGTCTTGGAACAAGAGTCCTACTTTACTGGAGCACT
Oligo_72	TACGTGCTTAAAGAGTTCGACCAGTACGCGAGTTGCAAATCCAATCGCAT
Oligo_73	TGAAACGTTTCCGGCACCGCTTTAAGTGGTCACGTTGGTTGATAATCT
Oligo_74	TTTGAACGTGGCTATTTTAGACTTT
Oligo_75	TTTGACTTTCTCCGTTTTAAATTTCTGCTTT
Oligo_76	TAGTTTTTTGTAACCATACCGCCTTCGCCATTTTCTGTAAT
Oligo_77	TGAGGTGCTAATGAGTTAGGATCCCCGGGTATGGGCCGTT
Oligo_78	TCCTAAAGTGCGGGCGTAAAATCTTGGCTATTAGTCTTTTAGGGACAT
Oligo_79	TGGAGCCCTTCAAAAGTTGGTTTGCCCCAGCTGCAACAGTGCGTATTGGGCGCCT
Oligo_80	TGACGGGGTATCGGCATAATCCTGTTTGATGGTTTT
Oligo_81	TATCAAACTGGTGAAGTAACGTCATAGAATGCCAACGGCTGCGCTTTT
Oligo_82	TACAGCGGTGGGAACATCGTAACCTTCAATCATGAGCAAATAAAGCCTTTTTTGCGT
Oligo_83	TAAGAACGTGGACTCTTTGAGGATTTAGAGCTTATACAGTTAAATCATACGCGCCT
Oligo_84	TGGGTTGAGTGTTGTTCTCGTATTAGGTTATTGATTCGCTAACAATTT
Oligo_85	TAAATCCCTTATAAATCCGATTTTACATACGTAGCTGTTTCCTGTGT
Oligo_86	TTTGGTTCCGAATAAAGCCGGCTTT
Oligo_87	TAAATCCCGTAAATTCCGTTTTTTCGTCTCTCATAATTATCATGGT
Oligo_88	TTTCTTTTCACCAGTGAGACGGTAGGCGAAT
Oligo_89	TTTTCATTTGCCGCCAGCAGTTTCGGCCTTTTTGCCGTTCCGGCAT
Oligo_90	TGAGTTGCAGCAAGCGGTCCGCCTGTACGCGCGGGGAGAGTAGCATAAT
Oligo_91	TTCCACGCTAATAGCCTGAACGTTTACAGTTGTTACCAAGTAAAACAAT
Oligo_92	TGTAATATCCAGAACTTCCCTTATAGCACGCGTGCCTCGT
Oligo_93	TAAGAACTCAAACTATCGGCTGCAAATCTGTCATACTACAGTTGTGAGCTAAT
Oligo_94	TCAGGAAAAATCAAGGCGTATAACCTCACCGTCCGCTGGAGT
Oligo_95	TTTAGTTAAACGTGCTGGTCTGTTT
Oligo_96	TTCGTCGCTGGCAGCCTTGCCCGCTTTCCAGTCGGGAAACCTGTTCTCACATT
Oligo_97	TTATAAAGTTCCCATCTAACAAGCTTTGCGGGTAGCCTAATTT
Oligo_98	TAAGAGAATACGCTCATAACCTCCGGCTTAGTTCCCTTATTACATTTT
Oligo_99	TTTCAACATGTAATTTGGCTGTCTTTCCTTT
Oligo_100	TTTAGGATAAAAATTTTTATCCTTTATTCAAAATTT
Oligo_101	TGGTACTAGAAAAAGTCGTCACCTTAGCGACAGTCGTCACCGACTTTAGCAAGGCCGGAAATCCTGTTTT
Oligo_102	TTTGAGAATGGTCTGAGAGACTATATAGCGATCATCAAGT
Oligo_103	TGACAGTCTCATATATTTTAAATTGTAATACTCAGAGCATGTAGCATT
Oligo_104	TATAAGAATGACCGTGTTAGTTAATTTCATCTATGGATTTCCGAACGT
Oligo_105	TGCGTTAATTATGCGTTTACCATTTGAGCCATTTGGGAATATTATTCTTAAAGGTT
Oligo_106	TTATATAACTATATAGATCGTCGTAATTACCTGAGAAACT
Oligo_107	TCCTTTTTTACAGTAGGGCTTAATTTCGAGCTTGTAGAAT
Oligo_108	TTTATAGTGAATTTATCAATACGCTGATAAAAGAAT
Oligo_109	TTTATTCAACCGTTCTATCGATGAACGGTTT
Oligo_110	TAGCTATTTAAAAGGGTCTGAGTAATGTGTATGCCCAAATTTGTATTAAGTATCAAT
Oligo_111	TTTTGAGAGATCTTATAGCAGAATGCCAATCGTCTGAATTTCTGACCTAAAT
Oligo_112	TCTATTAATTAGCCCTTAGTCACATCTGTCCATTTGCCTGAGTAGT
Oligo_113	TTAGCTTATCAATATTTGATAGAATAGAAGTGTTTTTATTGGAGCTATGAAAGGAT
Oligo_114	TGATTAAGTAATCATATTCGCCATATTTAACAACGCTTT
Oligo_115	TAGGTCATTGCCTGATAGAGGGTTAACCAGGTCAGCTGGTTGGGTAACGCCAGGT
Oligo_116	TTTTACCTGAGCTGAAGAGTCATTT
Oligo_117	TTTTAATCGTAAAACTATTTTGTTAAAATTT
Oligo_118	TTATGTACTATTTAAATCTCATTTTTTAACCTGGCCTTCT
Oligo_119	TACATCGGTTTTTTTATAGATAAGTTTCTGTCTACATACAT
Oligo_120	TCTGATTGTTTTGCACGTAAAACTTCCCGACTAAGCCGTTTTAAGCCTAATAACGT
Oligo_121	TTTACAAATGAACCTATAGATGATGGCAATTTCCAGAAGTTTAAAAGTTTGAGTT
Oligo_122	TATCGCGCTCAGTTGGTCACCTTGTAGAAAGCTAACAGGAGGCCGATT
Oligo_123	TAATTATTTTTCTGAATATAATCCTGATTGTTTTTT
Oligo_124	TCGTTAATTTAGCATGTGTGCATCTCTCAGGATCCGGAATT
Oligo_125	TTTGTAAATATTTTCATTAACATCTTAATTGCTCAGACCGT
Oligo_126	TGGTTTAACGTCAGATGCTTATCTATAGCAATAATTGAGTTATTACGTCAGACGAT
Oligo_127	TATTTTCATACCTTTTTTAACAACTTATTAACTCCACACCTACTATGGT
Oligo_128	TAAGAAATTGCGTAGTCGCGAGGTTAGGAATTAGATAACT
Oligo_129	TTTGGATTATACTCATTTCAATTTT
Oligo_130	TAAAATAATTCGCGTCTTAATAGGATTTGTATATTGAAAAGTTTCTACTTGGTCATTT
Oligo_131	TTTTTGCGGAACAAAGAAACCATCATCAATTTAATGGATTTGCTATT
Oligo_132	TTTTTCGCATTAAATTTTTGTTTCATCAACTTCTCCGTT
Oligo_133	TTTCCTGATTATCTCCATATCTGAAGCCTTCCGCACTTAGAAACAT
Oligo_134	TAGACAAAGATTAATAAATAATGCGCTCCAGCAGTTTGAGGAT
Oligo_135	TTTTAATGGTTTGAAATACCTTAAACACTTGAATAATCAGTACATTAACAGTT
Oligo_136	TTTTAACAACCCTTTGAGGGGATTT
Oligo_137	TGATTGACTCGAGAGACGCAGAATTGTGTACATCGACATAAAAT
Oligo_138	TCGTAATGGGATATATAATACATTCAACGTCTCCCACTATGGCCAGAT
Oligo_139	TTAAATCCTTTGCCCTCGAGATATTCGGAACTAGTGTAAT
Oligo_140	TTGCCAGTTGTCGGATTATTAAATGTGAGCGAGTTT
Oligo_141	TGTAGATGTCCAGCTTTACAGCGCTCGCCACGTCGGGGTCT
Oligo_142	TCGTCAATTAAACAGATCGGAAACAATCGGCTGCGATGGTAAAGGGCGAAAAACT
Oligo_143	TATCTGGTTAGAGGCGTGATGATGTAATAATCTTAGGCAGAGGCATTT
Oligo_144	TTTCCCTCAATCAATTAACATTATCATTTTT
Oligo_145	TTTCGACGACAGTCAACTGTTGTTT
Oligo_146	TACTCCAGTGGCGCATTAACGGCGTCTGTAGCCAGCTTTTAAATCAGT
Oligo_147	TGGTGAGGTAACCACCTATGTGAGTCGGAATCATAATTTAAAGATTCT
Oligo_148	TCGGTCAGTTAATAGATTTTAGAAGTATTAGTACTATTATCAAATCATTAATTGCT
Oligo_149	TTGCCACGTCGGTCACTACGTATATTTTCACGTGTTAACGGCATCAGATGCCGGT
Oligo_150	TCTGAGAGTGAACTGATTTAATTTTGTTGGGTTCCAGTATAAAGCCAT
Oligo_151	TCAAATGATCTAGGGCTTTAGAATTGGCCAGATGTTACCTGCAGCCAGCGGTGCT
Oligo_152	TAAAACATTGCAACAGTATCTTTATAAACAATTCGACAATTCCAGTTT
Oligo_153	TTTTGAATTAAAGCATTCAAATCATATTAATTTGAGCGGAATTATCATCATAT
Oligo_154	TTTTAAGAATACGTGTTCAAATATCAAATTT
Oligo_155	TTTGGAAGGGCGATCGGTGTGGCTGCGTTATCGGCT
Oligo_156	TCGGGCCTTCAGTCACGACGTTGTAAAATTT
Oligo_157	TATTTACATCGTTGTAGCAATTTAGGCGCGTTCGCCGCGTCATCACCT
Oligo_158	TTTGGCAGTTATATTTTTGATAAATATTGTAAATGCTGATAAAACTTTTTCAAATATTCACCT
Oligo_159	TGAGGCCACCGAGTATTTCCTCGTGCTGGCATCACTAAAT
Oligo_160	TAATCCTGTCCCTTCTGACCTGAAAGCGTTT
Oligo_161	TTTAGGAACGGTACGCCAGTTAAAGGGTGAGAAAGT
Oligo_162	TTTCGACGGCCAGTGTTTGTGAGAGATATTT
Oligo_163	TCCAAGCTTCGCACTCTGTCACTGTTGCCCTGCGGCTGTATTGCAGT
Oligo_164	TTTCAGAGTGTTTTCCTCTTCGCTATTACGCTCAAAGCGT
Oligo_165	TGTGGAGCTCATGTTTTTCTCACGGAAAATTCCGGAACGTTCGGTGGTGCCATCT
Oligo_166	TGCTACAGTCATTTTGACGCTTTGCGCTCATTCCGCCAGCCATTGCAAT
Oligo_167	TGACGAGCTGCTGCGCTTGGGGTCTTGGAACAAGAGTCCTACTTTACTGGAGCACT
Oligo_168	TACGTGCTTAAAGAGTTCGACCAGTACGCGAGTTGCAAATCCAATCGCAT
Oligo_169	TGAAACGTTTCCGGCACCGCTTTAAGTGGTCACGTTGGTTGATAATCT
Oligo_170	TTTGAACGTGGCTATTTTAGACTTT
Oligo_171	TTTGACTTTCTCCGTTTTAAATTTCTGCTTT
Oligo_172	TAGTTTTTTGTAACCATACCGCCTTCGCCATTTTCTGTAAT
Oligo_173	TGAGGTGCTAATGAGTTAGGATCCCCGGGTATGGGCCGTT
Oligo_174	TCCTAAAGTGCGGGCGTAAAATCTTGGCTATTAGTCTTTTAGGGACAT
Oligo_175	TGGAGCCCTTCAAAAGTTGGTTTGCCCCAGCTGCAACAGTGCGTATTGGGCGCCT
Oligo_176	TGACGGGGTATCGGCATAATCCTGTTTGATGGTTTT
Oligo_177	TATCAAACTGGTGAAGTAACGTCATAGAATGCCAACGGCTGCGCTTTT
Oligo_178	TACAGCGGTGGGAACATCGTAACCTTCAATCATGAGCAAATAAAGCCTTTTTTGCGT
Oligo_179	TAAGAACGTGGACTCTTTGAGGATTTAGAGCTTATACAGTTAAATCATACGCGCCT
Oligo_180	TGGGTTGAGTGTTGTTCTCGTATTAGGTTATTGATTCGCTAACAATTT
Oligo_181	TAAATCCCTTATAAATCCGATTTTACATACGTAGCTGTTTCCTGTGT
Oligo_182	TTTGGTTCCGAATAAAGCCGGCTTT
Oligo_183	TAAATCCCGTAAATTCCGTTTTTTCGTCTCTCATAATTATCATGGT
Oligo_184	TTTCTTTTCACCAGTGAGACGGTAGGCGAAT
Oligo_185	TTTTCATTTGCCGCCAGCAGTTTCGGCCTTTTTGCCGTTCCGGCAT
Oligo_186	TGAGTTGCAGCAAGCGGTCCGCCTGTACGCGCGGGGAGAGTAGCATAAT
Oligo_187	TTCCACGCTAATAGCCTGAACGTTTACAGTTGTTACCAAGTAAAACAAT
Oligo_188	TGTAATATCCAGAACTTCCCTTATAGCACGCGTGCCTCGT
Oligo_189	TAAGAACTCAAACTATCGGCTGCAAATCTGTCATACTACAGTTGTGAGCTAAT
Oligo_190	TCAGGAAAAATCAAGGCGTATAACCTCACCGTCCGCTGGAGT
Oligo_191	TTTAGTTAAACGTGCTGGTCTGTTT
Oligo_192	TTCGTCGCTGGCAGCCTTGCCCGCTTTCCAGTCGGGAAACCTGTTCTCACATT
Oligo_193	TCGTGCCAGCTGCATTAATGAATGGTGCCTTCGTAAAGTAGTGTAGT
Oligo_194	TGCGTGGTTATGCTGATTAGTGATGAAGGGTAATTT
Oligo_195	TCTTGTAGTGGATAGCTACCAGTCTAGATCGCTCCATTCGCCATTCAT
Oligo_196	TCCACACATAGAGCTTTGAAGGGATCTGAACCTGCACAGAT
Oligo_197	TTTCCGCTCACAATTTAGGGTGGTTTTTTTT
Oligo_198	TTTGTCAGCAGCTCGGGCGCGGTTT
Oligo_199	TAGCACCGTTGCCGGATAACGCGGTAAAAGCCGCACAGGTGGGCGGTT
Oligo_200	TACCAGCTTATTGTTCTTCGCGTTGTTGCGCTCACTTCCCGTGAACTCTTAATGT
Oligo_201	TCCGTGAGCCTCCTCTCGGGGGTTTTGCTTTTAATTAACT
Oligo_202	TCGAATTCGTAATCATGTGCTGCTCAGAGCGTAATCAGTTTTCTGGCCAACAGAT
Oligo_203	TGCATCAGTGGAACGGTATTAAGTTCGAAAGGGGGATGTTGATCTGGTGCCGGAT
Oligo_204	TTTCTGCCTCACTGGTGTGTTCATCTTGCTGTAGTAATAACATCACTTCACGCAT
Oligo_205	TATGCGGCTCCGAGCTTAGCCTGGTTCGGCCATGCCCTGAGAT
Oligo_206	TCTCTGTGTTGGTCATTAGCCGGATGCGGTTTTCTGATTGCCCTTCAT
Oligo_207	TTGCGCGCCTGTGCATCGGTGCCCCCTGCATCAGACGATCCATTT
Oligo_208	TTTGCGCAGTGTCACTTGAAATTGTTATTTT
Oligo_209	TTTTTGCGGTATGAGCCGGTAATCCGCTAACCGCAT
Oligo_210	TGTAATGGGTAAAGGTTTCTTTTGTGTCCATCCACGCATGCACATCT
Oligo_211	TGCTCGTCATAAACATAATATTATGGAAATACCTACTTCTTTGATTT

[truncated: 20 more sheets: 48hb_2_T-co, 48hb_4_T-co, Hinged-beam-like v1, Hinged-beam-like v2, Hinged-beam-like v3, Hinged-beam-like v4, 6hb v1, 6hb v2, 6hb v3, 6hb v4, 10 helix bundle, 16 helix bundle, Dumbbell, Dumbbell skips, pointer v2, Scaffold 8064, Scaffold 7249, Scaffold 7560, Scaffold 1317, Scaffold 2873]
