# Supplementary material for: Revealing the structures of megadalton-scale DNA complexes with nucleotide resolution
Source: Nat Commun. 2020 Dec 4;11:6229. doi: 10.1038/s41467-020-20020-7 (PMC7718922; doi:10.1038/s41467-020-20020-7)
Supplement: Supplementary file 11 — Source Data [file 41467_2020_20020_MOESM11_ESM.xlsx]

## Sheet: Figure 2e
	Global twist
		n	twist per base [deg]	polar moment of inertia [nm**4]	bp/turn
	SQ	1	-0.9375	31	10.67
		2	-0.5625	527	10.67
		3	-0.078125	2695	10.67
		4	-0.15625	8545	10.67
		5	-0.265625	31	10.33
		6	0	527	10.33
		7	-0.046875	2695	10.33
		8	0	8545	10.33
		n	twist per base [deg]	polar moment of inertia [nm**4]	bp/turn
	HC	9	14.1667	85	10.25
		10	14.1667	85	10.5
		11	14.1667	85	10.75
		12	14.1667	85	10.5
		13	-0.238095	4027	10.5
		14	-0.0928571	4027	10.375
		15	0.05	4027	10.25
		16	0	4027	10.2
		17	-0.138889	6003	10.5
		18	-0.120482	8557	10.5
		19	0	57000	10.5
		20	-0.0943396	288	10
		21	-0.428571	277	10.5
